# Supplementary material for: Ancient human mitochondrial genomes from Bronze Age Bulgaria: new insights into the genetic history of Thracians
Source: Sci Rep. 2019 Apr 1;9:5412. doi: 10.1038/s41598-019-41945-0 (PMC6443937; doi:10.1038/s41598-019-41945-0)
Supplement: Supplementary file 2 — Dataset 2 [file 41598_2019_41945_MOESM2_ESM.xml]

<?xml version="1.0" encoding="UTF-8"?>
<?mso-application progid="Excel.Sheet"?><Workbook xmlns:o="urn:schemas-microsoft-com:office:office" xmlns:x="urn:schemas-microsoft-com:office:excel" xmlns:html="http://www.w3.org/TR/REC-html40" xmlns:ss="urn:schemas-microsoft-com:office:spreadsheet">
 <DocumentProperties xmlns="urn:schemas-microsoft-com:office:office">
  <Author>Stefania Sarno</Author>
  <LastAuthor>User</LastAuthor>
  <Created>2018-06-26T13:07:27Z</Created>
  <LastSaved>2018-07-23T13:28:11Z</LastSaved>
  <Version>15.00</Version>
 </DocumentProperties>
 <OfficeDocumentSettings xmlns="urn:schemas-microsoft-com:office:office">
  <AllowPNG/>
 </OfficeDocumentSettings>
 <ExcelWorkbook xmlns="urn:schemas-microsoft-com:office:excel">
  <WindowHeight>11835</WindowHeight>
  <WindowWidth>28800</WindowWidth>
  <WindowTopX>0</WindowTopX>
  <WindowTopY>0</WindowTopY>
  <ProtectStructure>False</ProtectStructure>
  <ProtectWindows>False</ProtectWindows>
 </ExcelWorkbook>
 <Styles>
  <Style ss:ID="Default" ss:Name="Normal">
   <Alignment ss:Vertical="Bottom"/>
   <Borders/>
   <Font ss:FontName="Calibri" x:Family="Swiss" ss:Size="11" ss:Color="#000000"/>
   <Interior/>
   <NumberFormat/>
   <Protection/>
  </Style>
  <Style ss:ID="s62">
   <Font ss:FontName="Calibri" x:Family="Swiss" ss:Size="11" ss:Color="#000000"/>
  </Style>
  <Style ss:ID="s63">
   <Alignment ss:Horizontal="Left" ss:Vertical="Bottom"/>
   <Font ss:FontName="Calibri" x:Family="Swiss" ss:Size="11" ss:Color="#000000"/>
  </Style>
  <Style ss:ID="s64">
   <Alignment ss:Vertical="Bottom"/>
   <Borders/>
   <Font ss:FontName="Calibri" x:Family="Swiss" ss:Size="11" ss:Color="#000000" ss:Bold="1"/>
   <Interior/>
   <NumberFormat/>
   <Protection/>
  </Style>
  <Style ss:ID="s65">
   <Font ss:FontName="Calibri" x:Family="Swiss" ss:Size="11" ss:Color="#000000" ss:Bold="1"/>
  </Style>
  <Style ss:ID="s67">
   <Borders>
    <Border ss:Position="Bottom" ss:LineStyle="Continuous" ss:Weight="2"/>
   </Borders>
   <Font ss:FontName="Calibri" x:Family="Swiss" ss:Size="11" ss:Color="#000000" ss:Bold="1"/>
  </Style>
  <Style ss:ID="s68">
   <Alignment ss:Horizontal="Left" ss:Vertical="Bottom"/>
   <Borders>
    <Border ss:Position="Bottom" ss:LineStyle="Continuous" ss:Weight="2"/>
   </Borders>
   <Font ss:FontName="Calibri" x:Family="Swiss" ss:Size="11" ss:Color="#000000" ss:Bold="1"/>
   <Interior/>
  </Style>
  <Style ss:ID="s69">
   <Alignment ss:Horizontal="Left" ss:Vertical="Bottom"/>
   <Borders>
    <Border ss:Position="Bottom" ss:LineStyle="Continuous" ss:Weight="2"/>
   </Borders>
   <Font ss:FontName="Calibri" x:Family="Swiss" ss:Size="11" ss:Color="#000000" ss:Bold="1"/>
  </Style>
  <Style ss:ID="s70">
   <Font ss:FontName="Calibri" x:Family="Swiss" ss:Size="11" ss:Color="#000000" ss:Italic="1"/>
  </Style>
  <Style ss:ID="s71">
   <Alignment ss:Horizontal="Left" ss:Vertical="Bottom"/>
   <Font ss:FontName="Calibri" x:Family="Swiss" ss:Size="11" ss:Color="#000000" ss:Italic="1"/>
  </Style>
  <Style ss:ID="s72">
   <Borders/>
   <Font ss:FontName="Calibri" x:Family="Swiss" ss:Size="11" ss:Color="#000000" ss:Italic="1"/>
  </Style>
  <Style ss:ID="s73">
   <Alignment ss:Horizontal="Left" ss:Vertical="Bottom"/>
   <Borders/>
   <Font ss:FontName="Calibri" x:Family="Swiss" ss:Size="11" ss:Color="#000000" ss:Italic="1"/>
  </Style>
  <Style ss:ID="s74">
   <Borders>
    <Border ss:Position="Top" ss:LineStyle="Dot" ss:Weight="1"/>
   </Borders>
   <Font ss:FontName="Calibri" x:Family="Swiss" ss:Size="11" ss:Color="#000000"/>
  </Style>
  <Style ss:ID="s75">
   <Alignment ss:Horizontal="Left" ss:Vertical="Bottom"/>
   <Borders>
    <Border ss:Position="Top" ss:LineStyle="Dot" ss:Weight="1"/>
   </Borders>
   <Font ss:FontName="Calibri" x:Family="Swiss" ss:Size="11" ss:Color="#000000"/>
  </Style>
  <Style ss:ID="s76">
   <Borders>
    <Border ss:Position="Bottom" ss:LineStyle="Dot" ss:Weight="1"/>
   </Borders>
   <Font ss:FontName="Calibri" x:Family="Swiss" ss:Size="11" ss:Color="#000000"/>
  </Style>
  <Style ss:ID="s77">
   <Alignment ss:Horizontal="Left" ss:Vertical="Bottom"/>
   <Borders>
    <Border ss:Position="Bottom" ss:LineStyle="Dot" ss:Weight="1"/>
   </Borders>
   <Font ss:FontName="Calibri" x:Family="Swiss" ss:Size="11" ss:Color="#000000"/>
  </Style>
  <Style ss:ID="s78">
   <Borders/>
   <Font ss:FontName="Calibri" x:Family="Swiss" ss:Size="11" ss:Color="#000000"/>
  </Style>
  <Style ss:ID="s79">
   <Alignment ss:Horizontal="Left" ss:Vertical="Bottom"/>
   <Borders/>
   <Font ss:FontName="Calibri" x:Family="Swiss" ss:Size="11" ss:Color="#000000"/>
  </Style>
  <Style ss:ID="s80">
   <Borders>
    <Border ss:Position="Bottom" ss:LineStyle="Dot" ss:Weight="1"/>
    <Border ss:Position="Top" ss:LineStyle="Dot" ss:Weight="1"/>
   </Borders>
   <Font ss:FontName="Calibri" x:Family="Swiss" ss:Size="11" ss:Color="#000000"/>
  </Style>
  <Style ss:ID="s81">
   <Alignment ss:Horizontal="Left" ss:Vertical="Bottom"/>
   <Borders>
    <Border ss:Position="Bottom" ss:LineStyle="Dot" ss:Weight="1"/>
    <Border ss:Position="Top" ss:LineStyle="Dot" ss:Weight="1"/>
   </Borders>
   <Font ss:FontName="Calibri" x:Family="Swiss" ss:Size="11" ss:Color="#000000"/>
  </Style>
  <Style ss:ID="s82">
   <Borders>
    <Border ss:Position="Bottom" ss:LineStyle="Continuous" ss:Weight="1"/>
   </Borders>
   <Font ss:FontName="Calibri" x:Family="Swiss" ss:Size="11" ss:Color="#000000"/>
  </Style>
  <Style ss:ID="s83">
   <Alignment ss:Horizontal="Left" ss:Vertical="Bottom"/>
   <Borders>
    <Border ss:Position="Bottom" ss:LineStyle="Continuous" ss:Weight="1"/>
   </Borders>
   <Font ss:FontName="Calibri" x:Family="Swiss" ss:Size="11" ss:Color="#000000"/>
  </Style>
 </Styles>
 <Worksheet ss:Name="table_S1">
  <Table ss:ExpandedColumnCount="3" ss:ExpandedRowCount="445" x:FullColumns="1" x:FullRows="1" ss:StyleID="s62" ss:DefaultRowHeight="15">
   <Column ss:StyleID="s62" ss:Width="66"/>
   <Column ss:StyleID="s62" ss:Width="132"/>
   <Column ss:StyleID="s63" ss:Width="111"/>
   <Row ss:AutoFitHeight="0">
    <Cell ss:StyleID="s64"><ss:Data ss:Type="String" xmlns="http://www.w3.org/TR/REC-html40"><B><Font html:Color="#000000">Supplementary Table S2</Font></B><Font html:Color="#000000">. Dataset of ancient sequences used in the comparison analyses.</Font></ss:Data></Cell>
   </Row>
   <Row ss:Index="3" ss:AutoFitHeight="0" ss:Height="15.75" ss:StyleID="s65">
    <Cell ss:StyleID="s67"><Data ss:Type="String">SampleID</Data></Cell>
    <Cell ss:StyleID="s68"><Data ss:Type="String">Population Group</Data></Cell>
    <Cell ss:StyleID="s69"><Data ss:Type="String">Reference</Data></Cell>
   </Row>
   <Row ss:AutoFitHeight="0" ss:StyleID="s65">
    <Cell ss:StyleID="s70"><Data ss:Type="String">SM.4</Data></Cell>
    <Cell ss:StyleID="s70"><Data ss:Type="String">Thrace</Data></Cell>
    <Cell ss:StyleID="s71"><Data ss:Type="String">This Study</Data></Cell>
   </Row>
   <Row ss:AutoFitHeight="0" ss:StyleID="s65">
    <Cell ss:StyleID="s70"><Data ss:Type="String">SM-8.1</Data></Cell>
    <Cell ss:StyleID="s70"><Data ss:Type="String">Thrace</Data></Cell>
    <Cell ss:StyleID="s71"><Data ss:Type="String">This Study</Data></Cell>
   </Row>
   <Row ss:AutoFitHeight="0" ss:StyleID="s65">
    <Cell ss:StyleID="s70"><Data ss:Type="String">SM-24.2</Data></Cell>
    <Cell ss:StyleID="s70"><Data ss:Type="String">Thrace</Data></Cell>
    <Cell ss:StyleID="s71"><Data ss:Type="String">This Study</Data></Cell>
   </Row>
   <Row ss:AutoFitHeight="0" ss:StyleID="s65">
    <Cell ss:StyleID="s72"><Data ss:Type="String">GM-30.3</Data></Cell>
    <Cell ss:StyleID="s72"><Data ss:Type="String">Thrace</Data></Cell>
    <Cell ss:StyleID="s73"><Data ss:Type="String">This Study</Data></Cell>
   </Row>
   <Row ss:AutoFitHeight="0" ss:StyleID="s65">
    <Cell ss:StyleID="s72"><Data ss:Type="String">BM-AG</Data></Cell>
    <Cell ss:StyleID="s72"><Data ss:Type="String">Thrace</Data></Cell>
    <Cell ss:StyleID="s73"><Data ss:Type="String">This Study</Data></Cell>
   </Row>
   <Row ss:AutoFitHeight="0" ss:StyleID="s70">
    <Cell><Data ss:Type="String">BM-2</Data></Cell>
    <Cell><Data ss:Type="String">Thrace</Data></Cell>
    <Cell ss:StyleID="s71"><Data ss:Type="String">This Study</Data></Cell>
   </Row>
   <Row ss:AutoFitHeight="0" ss:StyleID="s70">
    <Cell><Data ss:Type="String">BM-3</Data></Cell>
    <Cell><Data ss:Type="String">Thrace</Data></Cell>
    <Cell ss:StyleID="s71"><Data ss:Type="String">This Study</Data></Cell>
   </Row>
   <Row ss:AutoFitHeight="0" ss:StyleID="s70">
    <Cell><Data ss:Type="String">BM-5</Data></Cell>
    <Cell><Data ss:Type="String">Thrace</Data></Cell>
    <Cell ss:StyleID="s71"><Data ss:Type="String">This Study</Data></Cell>
   </Row>
   <Row ss:AutoFitHeight="0" ss:StyleID="s70">
    <Cell><Data ss:Type="String">BM-6</Data></Cell>
    <Cell><Data ss:Type="String">Thrace</Data></Cell>
    <Cell ss:StyleID="s71"><Data ss:Type="String">This Study</Data></Cell>
   </Row>
   <Row ss:AutoFitHeight="0" ss:StyleID="s70">
    <Cell><Data ss:Type="String">BM-9</Data></Cell>
    <Cell><Data ss:Type="String">Thrace</Data></Cell>
    <Cell ss:StyleID="s71"><Data ss:Type="String">This Study</Data></Cell>
   </Row>
   <Row ss:AutoFitHeight="0" ss:StyleID="s70">
    <Cell><Data ss:Type="String">BM-10</Data></Cell>
    <Cell><Data ss:Type="String">Thrace</Data></Cell>
    <Cell ss:StyleID="s71"><Data ss:Type="String">This Study</Data></Cell>
   </Row>
   <Row ss:AutoFitHeight="0" ss:StyleID="s70">
    <Cell><Data ss:Type="String">BM-15</Data></Cell>
    <Cell><Data ss:Type="String">Thrace</Data></Cell>
    <Cell ss:StyleID="s71"><Data ss:Type="String">This Study</Data></Cell>
   </Row>
   <Row ss:AutoFitHeight="0" ss:StyleID="s70">
    <Cell><Data ss:Type="String">BM-24</Data></Cell>
    <Cell><Data ss:Type="String">Thrace</Data></Cell>
    <Cell ss:StyleID="s71"><Data ss:Type="String">This Study</Data></Cell>
   </Row>
   <Row ss:AutoFitHeight="0" ss:StyleID="s70">
    <Cell><Data ss:Type="String">BM-31</Data></Cell>
    <Cell><Data ss:Type="String">Thrace</Data></Cell>
    <Cell ss:StyleID="s71"><Data ss:Type="String">This Study</Data></Cell>
   </Row>
   <Row ss:AutoFitHeight="0" ss:StyleID="s70">
    <Cell><Data ss:Type="String">BM-36</Data></Cell>
    <Cell><Data ss:Type="String">Thrace</Data></Cell>
    <Cell ss:StyleID="s71"><Data ss:Type="String">This Study</Data></Cell>
   </Row>
   <Row ss:AutoFitHeight="0" ss:StyleID="s70">
    <Cell><Data ss:Type="String">BM-40</Data></Cell>
    <Cell><Data ss:Type="String">Thrace</Data></Cell>
    <Cell ss:StyleID="s71"><Data ss:Type="String">This Study</Data></Cell>
   </Row>
   <Row ss:AutoFitHeight="0" ss:StyleID="s70">
    <Cell><Data ss:Type="String">BM-44</Data></Cell>
    <Cell><Data ss:Type="String">Thrace</Data></Cell>
    <Cell ss:StyleID="s71"><Data ss:Type="String">This Study</Data></Cell>
   </Row>
   <Row ss:AutoFitHeight="0" ss:StyleID="s70">
    <Cell><Data ss:Type="String">BM-51A</Data></Cell>
    <Cell><Data ss:Type="String">Thrace</Data></Cell>
    <Cell ss:StyleID="s71"><Data ss:Type="String">This Study</Data></Cell>
   </Row>
   <Row ss:AutoFitHeight="0" ss:StyleID="s70">
    <Cell><Data ss:Type="String">BM-58A</Data></Cell>
    <Cell><Data ss:Type="String">Thrace</Data></Cell>
    <Cell ss:StyleID="s71"><Data ss:Type="String">This Study</Data></Cell>
   </Row>
   <Row ss:AutoFitHeight="0" ss:StyleID="s70">
    <Cell><Data ss:Type="String">BM-59A</Data></Cell>
    <Cell><Data ss:Type="String">Thrace</Data></Cell>
    <Cell ss:StyleID="s71"><Data ss:Type="String">This Study</Data></Cell>
   </Row>
   <Row ss:AutoFitHeight="0" ss:StyleID="s70">
    <Cell><Data ss:Type="String">BM-61</Data></Cell>
    <Cell><Data ss:Type="String">Thrace</Data></Cell>
    <Cell ss:StyleID="s71"><Data ss:Type="String">This Study</Data></Cell>
   </Row>
   <Row ss:AutoFitHeight="0" ss:StyleID="s70">
    <Cell><Data ss:Type="String">BM-68</Data></Cell>
    <Cell><Data ss:Type="String">Thrace</Data></Cell>
    <Cell ss:StyleID="s71"><Data ss:Type="String">This Study</Data></Cell>
   </Row>
   <Row ss:AutoFitHeight="0" ss:StyleID="s70">
    <Cell><Data ss:Type="String">BM-69</Data></Cell>
    <Cell><Data ss:Type="String">Thrace</Data></Cell>
    <Cell ss:StyleID="s71"><Data ss:Type="String">This Study</Data></Cell>
   </Row>
   <Row ss:AutoFitHeight="0" ss:StyleID="s70">
    <Cell><Data ss:Type="String">BM-73</Data></Cell>
    <Cell><Data ss:Type="String">Thrace</Data></Cell>
    <Cell ss:StyleID="s71"><Data ss:Type="String">This Study</Data></Cell>
   </Row>
   <Row ss:AutoFitHeight="0" ss:StyleID="s70">
    <Cell><Data ss:Type="String">BM-76</Data></Cell>
    <Cell><Data ss:Type="String">Thrace</Data></Cell>
    <Cell ss:StyleID="s71"><Data ss:Type="String">This Study</Data></Cell>
   </Row>
   <Row ss:AutoFitHeight="0">
    <Cell ss:StyleID="s74"><Data ss:Type="String">I0011</Data></Cell>
    <Cell ss:StyleID="s74"><Data ss:Type="String">Scandinavian_HG</Data></Cell>
    <Cell ss:StyleID="s75"><Data ss:Type="String">Mathienson et al. 2015</Data></Cell>
   </Row>
   <Row ss:AutoFitHeight="0">
    <Cell><Data ss:Type="String">I0012</Data></Cell>
    <Cell><Data ss:Type="String">Scandinavian_HG</Data></Cell>
    <Cell><Data ss:Type="String">Mathienson et al. 2015</Data></Cell>
   </Row>
   <Row ss:AutoFitHeight="0">
    <Cell><Data ss:Type="String">I0013</Data></Cell>
    <Cell><Data ss:Type="String">Scandinavian_HG</Data></Cell>
    <Cell><Data ss:Type="String">Mathienson et al. 2015</Data></Cell>
   </Row>
   <Row ss:AutoFitHeight="0">
    <Cell><Data ss:Type="String">I0014</Data></Cell>
    <Cell><Data ss:Type="String">Scandinavian_HG</Data></Cell>
    <Cell><Data ss:Type="String">Mathienson et al. 2015</Data></Cell>
   </Row>
   <Row ss:AutoFitHeight="0">
    <Cell><Data ss:Type="String">I0015</Data></Cell>
    <Cell><Data ss:Type="String">Scandinavian_HG</Data></Cell>
    <Cell><Data ss:Type="String">Mathienson et al. 2015</Data></Cell>
   </Row>
   <Row ss:AutoFitHeight="0">
    <Cell ss:StyleID="s76"><Data ss:Type="String">I0017</Data></Cell>
    <Cell ss:StyleID="s76"><Data ss:Type="String">Scandinavian_HG</Data></Cell>
    <Cell ss:StyleID="s77"><Data ss:Type="String">Mathienson et al. 2015</Data></Cell>
   </Row>
   <Row ss:AutoFitHeight="0">
    <Cell ss:StyleID="s74"><Data ss:Type="String">I0585</Data></Cell>
    <Cell ss:StyleID="s74"><Data ss:Type="String">Western_HG</Data></Cell>
    <Cell ss:StyleID="s75"><Data ss:Type="String">Mathienson et al. 2015</Data></Cell>
   </Row>
   <Row ss:AutoFitHeight="0">
    <Cell ss:StyleID="s78"><Data ss:Type="String">I1507</Data></Cell>
    <Cell ss:StyleID="s78"><Data ss:Type="String">Western_HG</Data></Cell>
    <Cell ss:StyleID="s79"><Data ss:Type="String">Mathienson et al. 2015</Data></Cell>
   </Row>
   <Row ss:AutoFitHeight="0">
    <Cell ss:StyleID="s78"><Data ss:Type="String">Loschbour</Data></Cell>
    <Cell ss:StyleID="s78"><Data ss:Type="String">Western_HG</Data></Cell>
    <Cell ss:StyleID="s79"><Data ss:Type="String">Mathienson et al. 2015</Data></Cell>
   </Row>
   <Row ss:AutoFitHeight="0">
    <Cell ss:StyleID="s78"><Data ss:Type="String">I1875</Data></Cell>
    <Cell ss:StyleID="s78"><Data ss:Type="String">Western_HG</Data></Cell>
    <Cell ss:StyleID="s79"><Data ss:Type="String">Mathienson et al. 2018</Data></Cell>
   </Row>
   <Row ss:AutoFitHeight="0">
    <Cell ss:StyleID="s76"><Data ss:Type="String">I2158</Data></Cell>
    <Cell ss:StyleID="s76"><Data ss:Type="String">Western_HG</Data></Cell>
    <Cell ss:StyleID="s77"><Data ss:Type="String">Mathienson et al. 2018</Data></Cell>
   </Row>
   <Row ss:AutoFitHeight="0">
    <Cell><Data ss:Type="String">I4081</Data></Cell>
    <Cell><Data ss:Type="String">IronGates_HG</Data></Cell>
    <Cell><Data ss:Type="String">Mathienson et al. 2018</Data></Cell>
   </Row>
   <Row ss:AutoFitHeight="0">
    <Cell><Data ss:Type="String">I4582</Data></Cell>
    <Cell><Data ss:Type="String">IronGates_HG</Data></Cell>
    <Cell><Data ss:Type="String">Mathienson et al. 2018</Data></Cell>
   </Row>
   <Row ss:AutoFitHeight="0">
    <Cell><Data ss:Type="String">I5408</Data></Cell>
    <Cell><Data ss:Type="String">IronGates_HG</Data></Cell>
    <Cell><Data ss:Type="String">Mathienson et al. 2018</Data></Cell>
   </Row>
   <Row ss:AutoFitHeight="0">
    <Cell><Data ss:Type="String">I4607</Data></Cell>
    <Cell><Data ss:Type="String">IronGates_HG</Data></Cell>
    <Cell><Data ss:Type="String">Mathienson et al. 2018</Data></Cell>
   </Row>
   <Row ss:AutoFitHeight="0">
    <Cell><Data ss:Type="String">I4655</Data></Cell>
    <Cell><Data ss:Type="String">IronGates_HG</Data></Cell>
    <Cell><Data ss:Type="String">Mathienson et al. 2018</Data></Cell>
   </Row>
   <Row ss:AutoFitHeight="0">
    <Cell><Data ss:Type="String">I5411</Data></Cell>
    <Cell><Data ss:Type="String">IronGates_HG</Data></Cell>
    <Cell><Data ss:Type="String">Mathienson et al. 2018</Data></Cell>
   </Row>
   <Row ss:AutoFitHeight="0">
    <Cell><Data ss:Type="String">I5436</Data></Cell>
    <Cell><Data ss:Type="String">IronGates_HG</Data></Cell>
    <Cell><Data ss:Type="String">Mathienson et al. 2018</Data></Cell>
   </Row>
   <Row ss:AutoFitHeight="0">
    <Cell><Data ss:Type="String">I4657</Data></Cell>
    <Cell><Data ss:Type="String">IronGates_HG</Data></Cell>
    <Cell><Data ss:Type="String">Mathienson et al. 2018</Data></Cell>
   </Row>
   <Row ss:AutoFitHeight="0">
    <Cell><Data ss:Type="String">I4660</Data></Cell>
    <Cell><Data ss:Type="String">IronGates_HG</Data></Cell>
    <Cell><Data ss:Type="String">Mathienson et al. 2018</Data></Cell>
   </Row>
   <Row ss:AutoFitHeight="0">
    <Cell><Data ss:Type="String">I4870</Data></Cell>
    <Cell><Data ss:Type="String">IronGates_HG</Data></Cell>
    <Cell><Data ss:Type="String">Mathienson et al. 2018</Data></Cell>
   </Row>
   <Row ss:AutoFitHeight="0">
    <Cell><Data ss:Type="String">I4871</Data></Cell>
    <Cell><Data ss:Type="String">IronGates_HG</Data></Cell>
    <Cell><Data ss:Type="String">Mathienson et al. 2018</Data></Cell>
   </Row>
   <Row ss:AutoFitHeight="0">
    <Cell><Data ss:Type="String">I4872</Data></Cell>
    <Cell><Data ss:Type="String">IronGates_HG</Data></Cell>
    <Cell><Data ss:Type="String">Mathienson et al. 2018</Data></Cell>
   </Row>
   <Row ss:AutoFitHeight="0">
    <Cell><Data ss:Type="String">I4873</Data></Cell>
    <Cell><Data ss:Type="String">IronGates_HG</Data></Cell>
    <Cell><Data ss:Type="String">Mathienson et al. 2018</Data></Cell>
   </Row>
   <Row ss:AutoFitHeight="0">
    <Cell><Data ss:Type="String">I4874</Data></Cell>
    <Cell><Data ss:Type="String">IronGates_HG</Data></Cell>
    <Cell><Data ss:Type="String">Mathienson et al. 2018</Data></Cell>
   </Row>
   <Row ss:AutoFitHeight="0">
    <Cell><Data ss:Type="String">I4875</Data></Cell>
    <Cell><Data ss:Type="String">IronGates_HG</Data></Cell>
    <Cell><Data ss:Type="String">Mathienson et al. 2018</Data></Cell>
   </Row>
   <Row ss:AutoFitHeight="0">
    <Cell><Data ss:Type="String">I4876</Data></Cell>
    <Cell><Data ss:Type="String">IronGates_HG</Data></Cell>
    <Cell><Data ss:Type="String">Mathienson et al. 2018</Data></Cell>
   </Row>
   <Row ss:AutoFitHeight="0">
    <Cell><Data ss:Type="String">I4877</Data></Cell>
    <Cell><Data ss:Type="String">IronGates_HG</Data></Cell>
    <Cell><Data ss:Type="String">Mathienson et al. 2018</Data></Cell>
   </Row>
   <Row ss:AutoFitHeight="0">
    <Cell><Data ss:Type="String">I4878</Data></Cell>
    <Cell><Data ss:Type="String">IronGates_HG</Data></Cell>
    <Cell><Data ss:Type="String">Mathienson et al. 2018</Data></Cell>
   </Row>
   <Row ss:AutoFitHeight="0">
    <Cell><Data ss:Type="String">I4880</Data></Cell>
    <Cell><Data ss:Type="String">IronGates_HG</Data></Cell>
    <Cell><Data ss:Type="String">Mathienson et al. 2018</Data></Cell>
   </Row>
   <Row ss:AutoFitHeight="0">
    <Cell><Data ss:Type="String">I4881</Data></Cell>
    <Cell><Data ss:Type="String">IronGates_HG</Data></Cell>
    <Cell><Data ss:Type="String">Mathienson et al. 2018</Data></Cell>
   </Row>
   <Row ss:AutoFitHeight="0">
    <Cell><Data ss:Type="String">I5771</Data></Cell>
    <Cell><Data ss:Type="String">IronGates_HG</Data></Cell>
    <Cell><Data ss:Type="String">Mathienson et al. 2018</Data></Cell>
   </Row>
   <Row ss:AutoFitHeight="0">
    <Cell><Data ss:Type="String">I5772</Data></Cell>
    <Cell><Data ss:Type="String">IronGates_HG</Data></Cell>
    <Cell><Data ss:Type="String">Mathienson et al. 2018</Data></Cell>
   </Row>
   <Row ss:AutoFitHeight="0">
    <Cell><Data ss:Type="String">I5773</Data></Cell>
    <Cell><Data ss:Type="String">IronGates_HG</Data></Cell>
    <Cell><Data ss:Type="String">Mathienson et al. 2018</Data></Cell>
   </Row>
   <Row ss:AutoFitHeight="0">
    <Cell><Data ss:Type="String">I4914</Data></Cell>
    <Cell><Data ss:Type="String">IronGates_HG</Data></Cell>
    <Cell><Data ss:Type="String">Mathienson et al. 2018</Data></Cell>
   </Row>
   <Row ss:AutoFitHeight="0">
    <Cell><Data ss:Type="String">I4915</Data></Cell>
    <Cell><Data ss:Type="String">IronGates_HG</Data></Cell>
    <Cell><Data ss:Type="String">Mathienson et al. 2018</Data></Cell>
   </Row>
   <Row ss:AutoFitHeight="0">
    <Cell><Data ss:Type="String">I4916</Data></Cell>
    <Cell><Data ss:Type="String">IronGates_HG</Data></Cell>
    <Cell><Data ss:Type="String">Mathienson et al. 2018</Data></Cell>
   </Row>
   <Row ss:AutoFitHeight="0">
    <Cell><Data ss:Type="String">I4917</Data></Cell>
    <Cell><Data ss:Type="String">IronGates_HG</Data></Cell>
    <Cell><Data ss:Type="String">Mathienson et al. 2018</Data></Cell>
   </Row>
   <Row ss:AutoFitHeight="0">
    <Cell><Data ss:Type="String">I5401</Data></Cell>
    <Cell><Data ss:Type="String">IronGates_HG</Data></Cell>
    <Cell><Data ss:Type="String">Mathienson et al. 2018</Data></Cell>
   </Row>
   <Row ss:AutoFitHeight="0">
    <Cell><Data ss:Type="String">I5402</Data></Cell>
    <Cell><Data ss:Type="String">IronGates_HG</Data></Cell>
    <Cell><Data ss:Type="String">Mathienson et al. 2018</Data></Cell>
   </Row>
   <Row ss:AutoFitHeight="0">
    <Cell><Data ss:Type="String">I5233</Data></Cell>
    <Cell><Data ss:Type="String">IronGates_HG</Data></Cell>
    <Cell><Data ss:Type="String">Mathienson et al. 2018</Data></Cell>
   </Row>
   <Row ss:AutoFitHeight="0">
    <Cell><Data ss:Type="String">I5234</Data></Cell>
    <Cell><Data ss:Type="String">IronGates_HG</Data></Cell>
    <Cell><Data ss:Type="String">Mathienson et al. 2018</Data></Cell>
   </Row>
   <Row ss:AutoFitHeight="0">
    <Cell><Data ss:Type="String">I5235</Data></Cell>
    <Cell><Data ss:Type="String">IronGates_HG</Data></Cell>
    <Cell><Data ss:Type="String">Mathienson et al. 2018</Data></Cell>
   </Row>
   <Row ss:AutoFitHeight="0">
    <Cell><Data ss:Type="String">I5236</Data></Cell>
    <Cell><Data ss:Type="String">IronGates_HG</Data></Cell>
    <Cell><Data ss:Type="String">Mathienson et al. 2018</Data></Cell>
   </Row>
   <Row ss:AutoFitHeight="0">
    <Cell><Data ss:Type="String">I5237</Data></Cell>
    <Cell><Data ss:Type="String">IronGates_HG</Data></Cell>
    <Cell><Data ss:Type="String">Mathienson et al. 2018</Data></Cell>
   </Row>
   <Row ss:AutoFitHeight="0">
    <Cell><Data ss:Type="String">I5238</Data></Cell>
    <Cell><Data ss:Type="String">IronGates_HG</Data></Cell>
    <Cell><Data ss:Type="String">Mathienson et al. 2018</Data></Cell>
   </Row>
   <Row ss:AutoFitHeight="0">
    <Cell><Data ss:Type="String">I5239</Data></Cell>
    <Cell><Data ss:Type="String">IronGates_HG</Data></Cell>
    <Cell><Data ss:Type="String">Mathienson et al. 2018</Data></Cell>
   </Row>
   <Row ss:AutoFitHeight="0">
    <Cell><Data ss:Type="String">I5240</Data></Cell>
    <Cell><Data ss:Type="String">IronGates_HG</Data></Cell>
    <Cell><Data ss:Type="String">Mathienson et al. 2018</Data></Cell>
   </Row>
   <Row ss:AutoFitHeight="0">
    <Cell><Data ss:Type="String">I5242</Data></Cell>
    <Cell><Data ss:Type="String">IronGates_HG</Data></Cell>
    <Cell><Data ss:Type="String">Mathienson et al. 2018</Data></Cell>
   </Row>
   <Row ss:AutoFitHeight="0">
    <Cell><Data ss:Type="String">I5244</Data></Cell>
    <Cell><Data ss:Type="String">IronGates_HG</Data></Cell>
    <Cell><Data ss:Type="String">Mathienson et al. 2018</Data></Cell>
   </Row>
   <Row ss:AutoFitHeight="0">
    <Cell ss:StyleID="s76"><Data ss:Type="String">I5409</Data></Cell>
    <Cell ss:StyleID="s76"><Data ss:Type="String">IronGates_HG</Data></Cell>
    <Cell ss:StyleID="s77"><Data ss:Type="String">Mathienson et al. 2018</Data></Cell>
   </Row>
   <Row ss:AutoFitHeight="0">
    <Cell ss:StyleID="s76"><Data ss:Type="String">I2534</Data></Cell>
    <Cell ss:StyleID="s76"><Data ss:Type="String">Romania_HG</Data></Cell>
    <Cell ss:StyleID="s77"><Data ss:Type="String">Mathienson et al. 2018</Data></Cell>
   </Row>
   <Row ss:AutoFitHeight="0">
    <Cell><Data ss:Type="String">I4665</Data></Cell>
    <Cell><Data ss:Type="String">Lepenski_Vir</Data></Cell>
    <Cell><Data ss:Type="String">Mathienson et al. 2018</Data></Cell>
   </Row>
   <Row ss:AutoFitHeight="0">
    <Cell><Data ss:Type="String">I4666</Data></Cell>
    <Cell><Data ss:Type="String">Lepenski_Vir</Data></Cell>
    <Cell><Data ss:Type="String">Mathienson et al. 2018</Data></Cell>
   </Row>
   <Row ss:AutoFitHeight="0">
    <Cell><Data ss:Type="String">I5405</Data></Cell>
    <Cell><Data ss:Type="String">Lepenski_Vir</Data></Cell>
    <Cell><Data ss:Type="String">Mathienson et al. 2018</Data></Cell>
   </Row>
   <Row ss:AutoFitHeight="0">
    <Cell ss:StyleID="s76"><Data ss:Type="String">I5407</Data></Cell>
    <Cell ss:StyleID="s76"><Data ss:Type="String">Lepenski_Vir</Data></Cell>
    <Cell ss:StyleID="s77"><Data ss:Type="String">Mathienson et al. 2018</Data></Cell>
   </Row>
   <Row ss:AutoFitHeight="0">
    <Cell ss:StyleID="s74"><Data ss:Type="String">I4432</Data></Cell>
    <Cell ss:StyleID="s74"><Data ss:Type="String">Latvia_HG</Data></Cell>
    <Cell ss:StyleID="s75"><Data ss:Type="String">Mathienson et al. 2018</Data></Cell>
   </Row>
   <Row ss:AutoFitHeight="0">
    <Cell ss:StyleID="s78"><Data ss:Type="String">I4434</Data></Cell>
    <Cell ss:StyleID="s78"><Data ss:Type="String">Latvia_HG</Data></Cell>
    <Cell ss:StyleID="s79"><Data ss:Type="String">Mathienson et al. 2018</Data></Cell>
   </Row>
   <Row ss:AutoFitHeight="0">
    <Cell ss:StyleID="s78"><Data ss:Type="String">I4437</Data></Cell>
    <Cell ss:StyleID="s78"><Data ss:Type="String">Latvia_HG</Data></Cell>
    <Cell ss:StyleID="s79"><Data ss:Type="String">Mathienson et al. 2018</Data></Cell>
   </Row>
   <Row ss:AutoFitHeight="0">
    <Cell ss:StyleID="s78"><Data ss:Type="String">I4438</Data></Cell>
    <Cell ss:StyleID="s78"><Data ss:Type="String">Latvia_HG</Data></Cell>
    <Cell ss:StyleID="s79"><Data ss:Type="String">Mathienson et al. 2018</Data></Cell>
   </Row>
   <Row ss:AutoFitHeight="0">
    <Cell ss:StyleID="s78"><Data ss:Type="String">I4439</Data></Cell>
    <Cell ss:StyleID="s78"><Data ss:Type="String">Latvia_HG</Data></Cell>
    <Cell ss:StyleID="s79"><Data ss:Type="String">Mathienson et al. 2018</Data></Cell>
   </Row>
   <Row ss:AutoFitHeight="0">
    <Cell ss:StyleID="s78"><Data ss:Type="String">I4440</Data></Cell>
    <Cell ss:StyleID="s78"><Data ss:Type="String">Latvia_HG</Data></Cell>
    <Cell ss:StyleID="s79"><Data ss:Type="String">Mathienson et al. 2018</Data></Cell>
   </Row>
   <Row ss:AutoFitHeight="0">
    <Cell ss:StyleID="s78"><Data ss:Type="String">I4441</Data></Cell>
    <Cell ss:StyleID="s78"><Data ss:Type="String">Latvia_HG</Data></Cell>
    <Cell ss:StyleID="s79"><Data ss:Type="String">Mathienson et al. 2018</Data></Cell>
   </Row>
   <Row ss:AutoFitHeight="0">
    <Cell ss:StyleID="s78"><Data ss:Type="String">I4550</Data></Cell>
    <Cell ss:StyleID="s78"><Data ss:Type="String">Latvia_HG</Data></Cell>
    <Cell ss:StyleID="s79"><Data ss:Type="String">Mathienson et al. 2018</Data></Cell>
   </Row>
   <Row ss:AutoFitHeight="0">
    <Cell ss:StyleID="s78"><Data ss:Type="String">I4551</Data></Cell>
    <Cell ss:StyleID="s78"><Data ss:Type="String">Latvia_HG</Data></Cell>
    <Cell ss:StyleID="s79"><Data ss:Type="String">Mathienson et al. 2018</Data></Cell>
   </Row>
   <Row ss:AutoFitHeight="0">
    <Cell ss:StyleID="s78"><Data ss:Type="String">I4552</Data></Cell>
    <Cell ss:StyleID="s78"><Data ss:Type="String">Latvia_HG</Data></Cell>
    <Cell ss:StyleID="s79"><Data ss:Type="String">Mathienson et al. 2018</Data></Cell>
   </Row>
   <Row ss:AutoFitHeight="0">
    <Cell ss:StyleID="s78"><Data ss:Type="String">I4553</Data></Cell>
    <Cell ss:StyleID="s78"><Data ss:Type="String">Latvia_HG</Data></Cell>
    <Cell ss:StyleID="s79"><Data ss:Type="String">Mathienson et al. 2018</Data></Cell>
   </Row>
   <Row ss:AutoFitHeight="0">
    <Cell ss:StyleID="s78"><Data ss:Type="String">I4595</Data></Cell>
    <Cell ss:StyleID="s78"><Data ss:Type="String">Latvia_HG</Data></Cell>
    <Cell ss:StyleID="s79"><Data ss:Type="String">Mathienson et al. 2018</Data></Cell>
   </Row>
   <Row ss:AutoFitHeight="0">
    <Cell ss:StyleID="s78"><Data ss:Type="String">I4596</Data></Cell>
    <Cell ss:StyleID="s78"><Data ss:Type="String">Latvia_HG</Data></Cell>
    <Cell ss:StyleID="s79"><Data ss:Type="String">Mathienson et al. 2018</Data></Cell>
   </Row>
   <Row ss:AutoFitHeight="0">
    <Cell ss:StyleID="s78"><Data ss:Type="String">I4630</Data></Cell>
    <Cell ss:StyleID="s78"><Data ss:Type="String">Latvia_HG</Data></Cell>
    <Cell ss:StyleID="s79"><Data ss:Type="String">Mathienson et al. 2018</Data></Cell>
   </Row>
   <Row ss:AutoFitHeight="0">
    <Cell ss:StyleID="s78"><Data ss:Type="String">I4632</Data></Cell>
    <Cell ss:StyleID="s78"><Data ss:Type="String">Latvia_HG</Data></Cell>
    <Cell ss:StyleID="s79"><Data ss:Type="String">Mathienson et al. 2018</Data></Cell>
   </Row>
   <Row ss:AutoFitHeight="0">
    <Cell ss:StyleID="s78"><Data ss:Type="String">I4626</Data></Cell>
    <Cell ss:StyleID="s78"><Data ss:Type="String">Latvia_HG</Data></Cell>
    <Cell ss:StyleID="s79"><Data ss:Type="String">Mathienson et al. 2018</Data></Cell>
   </Row>
   <Row ss:AutoFitHeight="0">
    <Cell ss:StyleID="s78"><Data ss:Type="String">I4628</Data></Cell>
    <Cell ss:StyleID="s78"><Data ss:Type="String">Latvia_HG</Data></Cell>
    <Cell ss:StyleID="s79"><Data ss:Type="String">Mathienson et al. 2018</Data></Cell>
   </Row>
   <Row ss:AutoFitHeight="0">
    <Cell ss:StyleID="s78"><Data ss:Type="String">I4436</Data></Cell>
    <Cell ss:StyleID="s78"><Data ss:Type="String">Latvia_HG</Data></Cell>
    <Cell ss:StyleID="s79"><Data ss:Type="String">Mathienson et al. 2018</Data></Cell>
   </Row>
   <Row ss:AutoFitHeight="0">
    <Cell ss:StyleID="s76"><Data ss:Type="String">I4554</Data></Cell>
    <Cell ss:StyleID="s76"><Data ss:Type="String">Latvia_HG</Data></Cell>
    <Cell ss:StyleID="s77"><Data ss:Type="String">Mathienson et al. 2018</Data></Cell>
   </Row>
   <Row ss:AutoFitHeight="0">
    <Cell><Data ss:Type="String">I4435</Data></Cell>
    <Cell><Data ss:Type="String">Latvia_Neolithic</Data></Cell>
    <Cell><Data ss:Type="String">Mathienson et al. 2018</Data></Cell>
   </Row>
   <Row ss:AutoFitHeight="0">
    <Cell><Data ss:Type="String">I4627</Data></Cell>
    <Cell><Data ss:Type="String">Latvia_Neolithic</Data></Cell>
    <Cell><Data ss:Type="String">Mathienson et al. 2018</Data></Cell>
   </Row>
   <Row ss:AutoFitHeight="0">
    <Cell ss:StyleID="s76"><Data ss:Type="String">I4629</Data></Cell>
    <Cell ss:StyleID="s76"><Data ss:Type="String">Latvia_Neolithic</Data></Cell>
    <Cell ss:StyleID="s77"><Data ss:Type="String">Mathienson et al. 2018</Data></Cell>
   </Row>
   <Row ss:AutoFitHeight="0">
    <Cell ss:StyleID="s74"><Data ss:Type="String">I0124</Data></Cell>
    <Cell ss:StyleID="s74"><Data ss:Type="String">Eastern_HG</Data></Cell>
    <Cell ss:StyleID="s75"><Data ss:Type="String">Mathienson et al. 2015</Data></Cell>
   </Row>
   <Row ss:AutoFitHeight="0">
    <Cell ss:StyleID="s78"><Data ss:Type="String">I0061</Data></Cell>
    <Cell ss:StyleID="s78"><Data ss:Type="String">Eastern_HG</Data></Cell>
    <Cell ss:StyleID="s79"><Data ss:Type="String">Mathienson et al. 2015</Data></Cell>
   </Row>
   <Row ss:AutoFitHeight="0">
    <Cell ss:StyleID="s78"><Data ss:Type="String">I0211</Data></Cell>
    <Cell ss:StyleID="s78"><Data ss:Type="String">Eastern_HG</Data></Cell>
    <Cell ss:StyleID="s79"><Data ss:Type="String">Mathienson et al. 2015</Data></Cell>
   </Row>
   <Row ss:AutoFitHeight="0">
    <Cell ss:StyleID="s78"><Data ss:Type="String">I1819</Data></Cell>
    <Cell ss:StyleID="s78"><Data ss:Type="String">Eastern_HG</Data></Cell>
    <Cell ss:StyleID="s79"><Data ss:Type="String">Mathienson et al. 2018</Data></Cell>
   </Row>
   <Row ss:AutoFitHeight="0">
    <Cell ss:StyleID="s78"><Data ss:Type="String">I1733</Data></Cell>
    <Cell ss:StyleID="s78"><Data ss:Type="String">Eastern_HG</Data></Cell>
    <Cell ss:StyleID="s79"><Data ss:Type="String">Mathienson et al. 2018</Data></Cell>
   </Row>
   <Row ss:AutoFitHeight="0">
    <Cell ss:StyleID="s78"><Data ss:Type="String">I1734</Data></Cell>
    <Cell ss:StyleID="s78"><Data ss:Type="String">Eastern_HG</Data></Cell>
    <Cell ss:StyleID="s79"><Data ss:Type="String">Mathienson et al. 2018</Data></Cell>
   </Row>
   <Row ss:AutoFitHeight="0">
    <Cell ss:StyleID="s78"><Data ss:Type="String">I1737</Data></Cell>
    <Cell ss:StyleID="s78"><Data ss:Type="String">Eastern_HG</Data></Cell>
    <Cell ss:StyleID="s79"><Data ss:Type="String">Mathienson et al. 2018</Data></Cell>
   </Row>
   <Row ss:AutoFitHeight="0">
    <Cell ss:StyleID="s78"><Data ss:Type="String">I1763</Data></Cell>
    <Cell ss:StyleID="s78"><Data ss:Type="String">Eastern_HG</Data></Cell>
    <Cell ss:StyleID="s79"><Data ss:Type="String">Mathienson et al. 2018</Data></Cell>
   </Row>
   <Row ss:AutoFitHeight="0">
    <Cell ss:StyleID="s78"><Data ss:Type="String">I1736</Data></Cell>
    <Cell ss:StyleID="s78"><Data ss:Type="String">Eastern_HG</Data></Cell>
    <Cell ss:StyleID="s79"><Data ss:Type="String">Mathienson et al. 2018</Data></Cell>
   </Row>
   <Row ss:AutoFitHeight="0">
    <Cell ss:StyleID="s76"><Data ss:Type="String">I5885</Data></Cell>
    <Cell ss:StyleID="s76"><Data ss:Type="String">Eastern_HG</Data></Cell>
    <Cell ss:StyleID="s77"><Data ss:Type="String">Mathienson et al. 2018</Data></Cell>
   </Row>
   <Row ss:AutoFitHeight="0">
    <Cell><Data ss:Type="String">I1732</Data></Cell>
    <Cell><Data ss:Type="String">Ukraine_Neolithic</Data></Cell>
    <Cell><Data ss:Type="String">Mathienson et al. 2018</Data></Cell>
   </Row>
   <Row ss:AutoFitHeight="0">
    <Cell><Data ss:Type="String">I1738</Data></Cell>
    <Cell><Data ss:Type="String">Ukraine_Neolithic</Data></Cell>
    <Cell><Data ss:Type="String">Mathienson et al. 2018</Data></Cell>
   </Row>
   <Row ss:AutoFitHeight="0">
    <Cell><Data ss:Type="String">I3712</Data></Cell>
    <Cell><Data ss:Type="String">Ukraine_Neolithic</Data></Cell>
    <Cell><Data ss:Type="String">Mathienson et al. 2018</Data></Cell>
   </Row>
   <Row ss:AutoFitHeight="0">
    <Cell><Data ss:Type="String">I3713</Data></Cell>
    <Cell><Data ss:Type="String">Ukraine_Neolithic</Data></Cell>
    <Cell><Data ss:Type="String">Mathienson et al. 2018</Data></Cell>
   </Row>
   <Row ss:AutoFitHeight="0">
    <Cell><Data ss:Type="String">I3714</Data></Cell>
    <Cell><Data ss:Type="String">Ukraine_Neolithic</Data></Cell>
    <Cell><Data ss:Type="String">Mathienson et al. 2018</Data></Cell>
   </Row>
   <Row ss:AutoFitHeight="0">
    <Cell><Data ss:Type="String">I3715</Data></Cell>
    <Cell><Data ss:Type="String">Ukraine_Neolithic</Data></Cell>
    <Cell><Data ss:Type="String">Mathienson et al. 2018</Data></Cell>
   </Row>
   <Row ss:AutoFitHeight="0">
    <Cell><Data ss:Type="String">I3716</Data></Cell>
    <Cell><Data ss:Type="String">Ukraine_Neolithic</Data></Cell>
    <Cell><Data ss:Type="String">Mathienson et al. 2018</Data></Cell>
   </Row>
   <Row ss:AutoFitHeight="0">
    <Cell><Data ss:Type="String">I5868</Data></Cell>
    <Cell><Data ss:Type="String">Ukraine_Neolithic</Data></Cell>
    <Cell><Data ss:Type="String">Mathienson et al. 2018</Data></Cell>
   </Row>
   <Row ss:AutoFitHeight="0">
    <Cell><Data ss:Type="String">I5870</Data></Cell>
    <Cell><Data ss:Type="String">Ukraine_Neolithic</Data></Cell>
    <Cell><Data ss:Type="String">Mathienson et al. 2018</Data></Cell>
   </Row>
   <Row ss:AutoFitHeight="0">
    <Cell><Data ss:Type="String">I5872</Data></Cell>
    <Cell><Data ss:Type="String">Ukraine_Neolithic</Data></Cell>
    <Cell><Data ss:Type="String">Mathienson et al. 2018</Data></Cell>
   </Row>
   <Row ss:AutoFitHeight="0">
    <Cell><Data ss:Type="String">I5873</Data></Cell>
    <Cell><Data ss:Type="String">Ukraine_Neolithic</Data></Cell>
    <Cell><Data ss:Type="String">Mathienson et al. 2018</Data></Cell>
   </Row>
   <Row ss:AutoFitHeight="0">
    <Cell><Data ss:Type="String">I5957</Data></Cell>
    <Cell><Data ss:Type="String">Ukraine_Neolithic</Data></Cell>
    <Cell><Data ss:Type="String">Mathienson et al. 2018</Data></Cell>
   </Row>
   <Row ss:AutoFitHeight="0">
    <Cell><Data ss:Type="String">I6133</Data></Cell>
    <Cell><Data ss:Type="String">Ukraine_Neolithic</Data></Cell>
    <Cell><Data ss:Type="String">Mathienson et al. 2018</Data></Cell>
   </Row>
   <Row ss:AutoFitHeight="0">
    <Cell><Data ss:Type="String">I3717</Data></Cell>
    <Cell><Data ss:Type="String">Ukraine_Neolithic</Data></Cell>
    <Cell><Data ss:Type="String">Mathienson et al. 2018</Data></Cell>
   </Row>
   <Row ss:AutoFitHeight="0">
    <Cell><Data ss:Type="String">I3718</Data></Cell>
    <Cell><Data ss:Type="String">Ukraine_Neolithic</Data></Cell>
    <Cell><Data ss:Type="String">Mathienson et al. 2018</Data></Cell>
   </Row>
   <Row ss:AutoFitHeight="0">
    <Cell><Data ss:Type="String">I4111</Data></Cell>
    <Cell><Data ss:Type="String">Ukraine_Neolithic</Data></Cell>
    <Cell><Data ss:Type="String">Mathienson et al. 2018</Data></Cell>
   </Row>
   <Row ss:AutoFitHeight="0">
    <Cell><Data ss:Type="String">I4112</Data></Cell>
    <Cell><Data ss:Type="String">Ukraine_Neolithic</Data></Cell>
    <Cell><Data ss:Type="String">Mathienson et al. 2018</Data></Cell>
   </Row>
   <Row ss:AutoFitHeight="0">
    <Cell><Data ss:Type="String">I4114</Data></Cell>
    <Cell><Data ss:Type="String">Ukraine_Neolithic</Data></Cell>
    <Cell><Data ss:Type="String">Mathienson et al. 2018</Data></Cell>
   </Row>
   <Row ss:AutoFitHeight="0">
    <Cell><Data ss:Type="String">I5875</Data></Cell>
    <Cell><Data ss:Type="String">Ukraine_Neolithic</Data></Cell>
    <Cell><Data ss:Type="String">Mathienson et al. 2018</Data></Cell>
   </Row>
   <Row ss:AutoFitHeight="0">
    <Cell><Data ss:Type="String">I5876</Data></Cell>
    <Cell><Data ss:Type="String">Ukraine_Neolithic</Data></Cell>
    <Cell><Data ss:Type="String">Mathienson et al. 2018</Data></Cell>
   </Row>
   <Row ss:AutoFitHeight="0">
    <Cell><Data ss:Type="String">I5881</Data></Cell>
    <Cell><Data ss:Type="String">Ukraine_Neolithic</Data></Cell>
    <Cell><Data ss:Type="String">Mathienson et al. 2018</Data></Cell>
   </Row>
   <Row ss:AutoFitHeight="0">
    <Cell><Data ss:Type="String">I5886</Data></Cell>
    <Cell><Data ss:Type="String">Ukraine_Neolithic</Data></Cell>
    <Cell><Data ss:Type="String">Mathienson et al. 2018</Data></Cell>
   </Row>
   <Row ss:AutoFitHeight="0">
    <Cell><Data ss:Type="String">I5889</Data></Cell>
    <Cell><Data ss:Type="String">Ukraine_Neolithic</Data></Cell>
    <Cell><Data ss:Type="String">Mathienson et al. 2018</Data></Cell>
   </Row>
   <Row ss:AutoFitHeight="0">
    <Cell><Data ss:Type="String">I5890</Data></Cell>
    <Cell><Data ss:Type="String">Ukraine_Neolithic</Data></Cell>
    <Cell><Data ss:Type="String">Mathienson et al. 2018</Data></Cell>
   </Row>
   <Row ss:AutoFitHeight="0">
    <Cell><Data ss:Type="String">I5891</Data></Cell>
    <Cell><Data ss:Type="String">Ukraine_Neolithic</Data></Cell>
    <Cell><Data ss:Type="String">Mathienson et al. 2018</Data></Cell>
   </Row>
   <Row ss:AutoFitHeight="0">
    <Cell><Data ss:Type="String">I5892</Data></Cell>
    <Cell><Data ss:Type="String">Ukraine_Neolithic</Data></Cell>
    <Cell><Data ss:Type="String">Mathienson et al. 2018</Data></Cell>
   </Row>
   <Row ss:AutoFitHeight="0">
    <Cell ss:StyleID="s76"><Data ss:Type="String">I5893</Data></Cell>
    <Cell ss:StyleID="s76"><Data ss:Type="String">Ukraine_Neolithic</Data></Cell>
    <Cell ss:StyleID="s77"><Data ss:Type="String">Mathienson et al. 2018</Data></Cell>
   </Row>
   <Row ss:AutoFitHeight="0">
    <Cell><Data ss:Type="String">I1926</Data></Cell>
    <Cell><Data ss:Type="String">Trypillia_LN</Data></Cell>
    <Cell><Data ss:Type="String">Mathienson et al. 2018</Data></Cell>
   </Row>
   <Row ss:AutoFitHeight="0">
    <Cell><Data ss:Type="String">I2110</Data></Cell>
    <Cell><Data ss:Type="String">Trypillia_LN</Data></Cell>
    <Cell><Data ss:Type="String">Mathienson et al. 2018</Data></Cell>
   </Row>
   <Row ss:AutoFitHeight="0">
    <Cell><Data ss:Type="String">I2111</Data></Cell>
    <Cell><Data ss:Type="String">Trypillia_LN</Data></Cell>
    <Cell><Data ss:Type="String">Mathienson et al. 2018</Data></Cell>
   </Row>
   <Row ss:AutoFitHeight="0">
    <Cell ss:StyleID="s76"><Data ss:Type="String">I3151</Data></Cell>
    <Cell ss:StyleID="s76"><Data ss:Type="String">Trypillia_LN</Data></Cell>
    <Cell ss:StyleID="s77"><Data ss:Type="String">Mathienson et al. 2018</Data></Cell>
   </Row>
   <Row ss:AutoFitHeight="0">
    <Cell><Data ss:Type="String">I6561</Data></Cell>
    <Cell><Data ss:Type="String">Eastern_Eneolithic</Data></Cell>
    <Cell><Data ss:Type="String">Mathienson et al. 2018</Data></Cell>
   </Row>
   <Row ss:AutoFitHeight="0">
    <Cell><Data ss:Type="String">I4110</Data></Cell>
    <Cell><Data ss:Type="String">Eastern_Eneolithic</Data></Cell>
    <Cell><Data ss:Type="String">Mathienson et al. 2018</Data></Cell>
   </Row>
   <Row ss:AutoFitHeight="0">
    <Cell><Data ss:Type="String">I5882</Data></Cell>
    <Cell><Data ss:Type="String">Eastern_Eneolithic</Data></Cell>
    <Cell><Data ss:Type="String">Mathienson et al. 2018</Data></Cell>
   </Row>
   <Row ss:AutoFitHeight="0">
    <Cell><Data ss:Type="String">I5884</Data></Cell>
    <Cell><Data ss:Type="String">Eastern_Eneolithic</Data></Cell>
    <Cell><Data ss:Type="String">Mathienson et al. 2018</Data></Cell>
   </Row>
   <Row ss:AutoFitHeight="0">
    <Cell><Data ss:Type="String">I5883</Data></Cell>
    <Cell><Data ss:Type="String">Eastern_Eneolithic</Data></Cell>
    <Cell><Data ss:Type="String">Mathienson et al. 2018</Data></Cell>
   </Row>
   <Row ss:AutoFitHeight="0">
    <Cell><Data ss:Type="String">I0122</Data></Cell>
    <Cell><Data ss:Type="String">Eastern_Eneolithic</Data></Cell>
    <Cell><Data ss:Type="String">Mathienson et al. 2015</Data></Cell>
   </Row>
   <Row ss:AutoFitHeight="0">
    <Cell><Data ss:Type="String">I0433</Data></Cell>
    <Cell><Data ss:Type="String">Eastern_Eneolithic</Data></Cell>
    <Cell><Data ss:Type="String">Mathienson et al. 2015</Data></Cell>
   </Row>
   <Row ss:AutoFitHeight="0">
    <Cell ss:StyleID="s76"><Data ss:Type="String">I0434</Data></Cell>
    <Cell ss:StyleID="s76"><Data ss:Type="String">Eastern_Eneolithic</Data></Cell>
    <Cell ss:StyleID="s77"><Data ss:Type="String">Mathienson et al. 2015</Data></Cell>
   </Row>
   <Row ss:AutoFitHeight="0">
    <Cell><Data ss:Type="String">I2105</Data></Cell>
    <Cell><Data ss:Type="String">Steppe_EMBA</Data></Cell>
    <Cell><Data ss:Type="String">Mathienson et al. 2018</Data></Cell>
   </Row>
   <Row ss:AutoFitHeight="0">
    <Cell><Data ss:Type="String">I3141</Data></Cell>
    <Cell><Data ss:Type="String">Steppe_EMBA</Data></Cell>
    <Cell><Data ss:Type="String">Mathienson et al. 2018</Data></Cell>
   </Row>
   <Row ss:AutoFitHeight="0">
    <Cell><Data ss:Type="String">I0231</Data></Cell>
    <Cell><Data ss:Type="String">Steppe_EMBA</Data></Cell>
    <Cell><Data ss:Type="String">Mathienson et al. 2015</Data></Cell>
   </Row>
   <Row ss:AutoFitHeight="0">
    <Cell><Data ss:Type="String">I0357</Data></Cell>
    <Cell><Data ss:Type="String">Steppe_EMBA</Data></Cell>
    <Cell><Data ss:Type="String">Mathienson et al. 2015</Data></Cell>
   </Row>
   <Row ss:AutoFitHeight="0">
    <Cell><Data ss:Type="String">I0370</Data></Cell>
    <Cell><Data ss:Type="String">Steppe_EMBA</Data></Cell>
    <Cell><Data ss:Type="String">Mathienson et al. 2015</Data></Cell>
   </Row>
   <Row ss:AutoFitHeight="0">
    <Cell><Data ss:Type="String">I0429</Data></Cell>
    <Cell><Data ss:Type="String">Steppe_EMBA</Data></Cell>
    <Cell><Data ss:Type="String">Mathienson et al. 2015</Data></Cell>
   </Row>
   <Row ss:AutoFitHeight="0">
    <Cell><Data ss:Type="String">I0438</Data></Cell>
    <Cell><Data ss:Type="String">Steppe_EMBA</Data></Cell>
    <Cell><Data ss:Type="String">Mathienson et al. 2015</Data></Cell>
   </Row>
   <Row ss:AutoFitHeight="0">
    <Cell><Data ss:Type="String">I0439</Data></Cell>
    <Cell><Data ss:Type="String">Steppe_EMBA</Data></Cell>
    <Cell><Data ss:Type="String">Mathienson et al. 2015</Data></Cell>
   </Row>
   <Row ss:AutoFitHeight="0">
    <Cell><Data ss:Type="String">I0441</Data></Cell>
    <Cell><Data ss:Type="String">Steppe_EMBA</Data></Cell>
    <Cell><Data ss:Type="String">Mathienson et al. 2015</Data></Cell>
   </Row>
   <Row ss:AutoFitHeight="0">
    <Cell><Data ss:Type="String">I0443</Data></Cell>
    <Cell><Data ss:Type="String">Steppe_EMBA</Data></Cell>
    <Cell><Data ss:Type="String">Mathienson et al. 2015</Data></Cell>
   </Row>
   <Row ss:AutoFitHeight="0">
    <Cell><Data ss:Type="String">I0444</Data></Cell>
    <Cell><Data ss:Type="String">Steppe_EMBA</Data></Cell>
    <Cell><Data ss:Type="String">Mathienson et al. 2015</Data></Cell>
   </Row>
   <Row ss:AutoFitHeight="0">
    <Cell><Data ss:Type="String">RISE240</Data></Cell>
    <Cell><Data ss:Type="String">Steppe_EMBA</Data></Cell>
    <Cell><Data ss:Type="String">Mathienson et al. 2015</Data></Cell>
   </Row>
   <Row ss:AutoFitHeight="0">
    <Cell><Data ss:Type="String">RISE546</Data></Cell>
    <Cell><Data ss:Type="String">Steppe_EMBA</Data></Cell>
    <Cell><Data ss:Type="String">Mathienson et al. 2015</Data></Cell>
   </Row>
   <Row ss:AutoFitHeight="0">
    <Cell><Data ss:Type="String">RISE547</Data></Cell>
    <Cell><Data ss:Type="String">Steppe_EMBA</Data></Cell>
    <Cell><Data ss:Type="String">Mathienson et al. 2015</Data></Cell>
   </Row>
   <Row ss:AutoFitHeight="0">
    <Cell><Data ss:Type="String">RISE548</Data></Cell>
    <Cell><Data ss:Type="String">Steppe_EMBA</Data></Cell>
    <Cell><Data ss:Type="String">Mathienson et al. 2015</Data></Cell>
   </Row>
   <Row ss:AutoFitHeight="0">
    <Cell><Data ss:Type="String">RISE550</Data></Cell>
    <Cell><Data ss:Type="String">Steppe_EMBA</Data></Cell>
    <Cell><Data ss:Type="String">Mathienson et al. 2015</Data></Cell>
   </Row>
   <Row ss:AutoFitHeight="0">
    <Cell><Data ss:Type="String">RISE552</Data></Cell>
    <Cell><Data ss:Type="String">Steppe_EMBA</Data></Cell>
    <Cell><Data ss:Type="String">Mathienson et al. 2015</Data></Cell>
   </Row>
   <Row ss:AutoFitHeight="0">
    <Cell><Data ss:Type="String">RISE507</Data></Cell>
    <Cell><Data ss:Type="String">Steppe_EMBA</Data></Cell>
    <Cell><Data ss:Type="String">Mathienson et al. 2015</Data></Cell>
   </Row>
   <Row ss:AutoFitHeight="0">
    <Cell><Data ss:Type="String">RISE508</Data></Cell>
    <Cell><Data ss:Type="String">Steppe_EMBA</Data></Cell>
    <Cell><Data ss:Type="String">Mathienson et al. 2015</Data></Cell>
   </Row>
   <Row ss:AutoFitHeight="0">
    <Cell><Data ss:Type="String">RISE509</Data></Cell>
    <Cell><Data ss:Type="String">Steppe_EMBA</Data></Cell>
    <Cell><Data ss:Type="String">Mathienson et al. 2015</Data></Cell>
   </Row>
   <Row ss:AutoFitHeight="0">
    <Cell><Data ss:Type="String">RISE510</Data></Cell>
    <Cell><Data ss:Type="String">Steppe_EMBA</Data></Cell>
    <Cell><Data ss:Type="String">Mathienson et al. 2015</Data></Cell>
   </Row>
   <Row ss:AutoFitHeight="0">
    <Cell><Data ss:Type="String">RISE511</Data></Cell>
    <Cell><Data ss:Type="String">Steppe_EMBA</Data></Cell>
    <Cell><Data ss:Type="String">Mathienson et al. 2015</Data></Cell>
   </Row>
   <Row ss:AutoFitHeight="0">
    <Cell><Data ss:Type="String">RISE555</Data></Cell>
    <Cell><Data ss:Type="String">Steppe_EMBA</Data></Cell>
    <Cell><Data ss:Type="String">Mathienson et al. 2015</Data></Cell>
   </Row>
   <Row ss:AutoFitHeight="0">
    <Cell><Data ss:Type="String">I0126</Data></Cell>
    <Cell><Data ss:Type="String">Steppe_EMBA</Data></Cell>
    <Cell><Data ss:Type="String">Mathienson et al. 2015</Data></Cell>
   </Row>
   <Row ss:AutoFitHeight="0">
    <Cell><Data ss:Type="String">I0371</Data></Cell>
    <Cell><Data ss:Type="String">Steppe_EMBA</Data></Cell>
    <Cell><Data ss:Type="String">Mathienson et al. 2015</Data></Cell>
   </Row>
   <Row ss:AutoFitHeight="0">
    <Cell><Data ss:Type="String">I0374</Data></Cell>
    <Cell><Data ss:Type="String">Steppe_EMBA</Data></Cell>
    <Cell><Data ss:Type="String">Mathienson et al. 2015</Data></Cell>
   </Row>
   <Row ss:AutoFitHeight="0">
    <Cell><Data ss:Type="String">I0440</Data></Cell>
    <Cell><Data ss:Type="String">Steppe_EMBA</Data></Cell>
    <Cell><Data ss:Type="String">Mathienson et al. 2015</Data></Cell>
   </Row>
   <Row ss:AutoFitHeight="0">
    <Cell><Data ss:Type="String">I0246</Data></Cell>
    <Cell><Data ss:Type="String">Steppe_EMBA</Data></Cell>
    <Cell><Data ss:Type="String">Mathienson et al. 2015</Data></Cell>
   </Row>
   <Row ss:AutoFitHeight="0">
    <Cell><Data ss:Type="String">I0418</Data></Cell>
    <Cell><Data ss:Type="String">Steppe_EMBA</Data></Cell>
    <Cell><Data ss:Type="String">Mathienson et al. 2015</Data></Cell>
   </Row>
   <Row ss:AutoFitHeight="0">
    <Cell ss:StyleID="s76"><Data ss:Type="String">I0419</Data></Cell>
    <Cell ss:StyleID="s76"><Data ss:Type="String">Steppe_EMBA</Data></Cell>
    <Cell ss:StyleID="s77"><Data ss:Type="String">Mathienson et al. 2015</Data></Cell>
   </Row>
   <Row ss:AutoFitHeight="0">
    <Cell ss:StyleID="s74"><Data ss:Type="String">I0232</Data></Cell>
    <Cell ss:StyleID="s74"><Data ss:Type="String">Steppe_MLBA</Data></Cell>
    <Cell ss:StyleID="s75"><Data ss:Type="String">Mathienson et al. 2015</Data></Cell>
   </Row>
   <Row ss:AutoFitHeight="0">
    <Cell ss:StyleID="s78"><Data ss:Type="String">I0234</Data></Cell>
    <Cell ss:StyleID="s78"><Data ss:Type="String">Steppe_MLBA</Data></Cell>
    <Cell ss:StyleID="s79"><Data ss:Type="String">Mathienson et al. 2015</Data></Cell>
   </Row>
   <Row ss:AutoFitHeight="0">
    <Cell ss:StyleID="s78"><Data ss:Type="String">I0235</Data></Cell>
    <Cell ss:StyleID="s78"><Data ss:Type="String">Steppe_MLBA</Data></Cell>
    <Cell ss:StyleID="s79"><Data ss:Type="String">Mathienson et al. 2015</Data></Cell>
   </Row>
   <Row ss:AutoFitHeight="0">
    <Cell ss:StyleID="s78"><Data ss:Type="String">I0358</Data></Cell>
    <Cell ss:StyleID="s78"><Data ss:Type="String">Steppe_MLBA</Data></Cell>
    <Cell ss:StyleID="s79"><Data ss:Type="String">Mathienson et al. 2015</Data></Cell>
   </Row>
   <Row ss:AutoFitHeight="0">
    <Cell ss:StyleID="s78"><Data ss:Type="String">I0359</Data></Cell>
    <Cell ss:StyleID="s78"><Data ss:Type="String">Steppe_MLBA</Data></Cell>
    <Cell ss:StyleID="s79"><Data ss:Type="String">Mathienson et al. 2015</Data></Cell>
   </Row>
   <Row ss:AutoFitHeight="0">
    <Cell ss:StyleID="s78"><Data ss:Type="String">I0360</Data></Cell>
    <Cell ss:StyleID="s78"><Data ss:Type="String">Steppe_MLBA</Data></Cell>
    <Cell ss:StyleID="s79"><Data ss:Type="String">Mathienson et al. 2015</Data></Cell>
   </Row>
   <Row ss:AutoFitHeight="0">
    <Cell ss:StyleID="s78"><Data ss:Type="String">I0361</Data></Cell>
    <Cell ss:StyleID="s78"><Data ss:Type="String">Steppe_MLBA</Data></Cell>
    <Cell ss:StyleID="s79"><Data ss:Type="String">Mathienson et al. 2015</Data></Cell>
   </Row>
   <Row ss:AutoFitHeight="0">
    <Cell ss:StyleID="s78"><Data ss:Type="String">I0422</Data></Cell>
    <Cell ss:StyleID="s78"><Data ss:Type="String">Steppe_MLBA</Data></Cell>
    <Cell ss:StyleID="s79"><Data ss:Type="String">Mathienson et al. 2015</Data></Cell>
   </Row>
   <Row ss:AutoFitHeight="0">
    <Cell ss:StyleID="s78"><Data ss:Type="String">I0423</Data></Cell>
    <Cell ss:StyleID="s78"><Data ss:Type="String">Steppe_MLBA</Data></Cell>
    <Cell ss:StyleID="s79"><Data ss:Type="String">Mathienson et al. 2015</Data></Cell>
   </Row>
   <Row ss:AutoFitHeight="0">
    <Cell ss:StyleID="s78"><Data ss:Type="String">I0424</Data></Cell>
    <Cell ss:StyleID="s78"><Data ss:Type="String">Steppe_MLBA</Data></Cell>
    <Cell ss:StyleID="s79"><Data ss:Type="String">Mathienson et al. 2015</Data></Cell>
   </Row>
   <Row ss:AutoFitHeight="0">
    <Cell ss:StyleID="s78"><Data ss:Type="String">I0430</Data></Cell>
    <Cell ss:StyleID="s78"><Data ss:Type="String">Steppe_MLBA</Data></Cell>
    <Cell ss:StyleID="s79"><Data ss:Type="String">Mathienson et al. 2015</Data></Cell>
   </Row>
   <Row ss:AutoFitHeight="0">
    <Cell ss:StyleID="s78"><Data ss:Type="String">I0431</Data></Cell>
    <Cell ss:StyleID="s78"><Data ss:Type="String">Steppe_MLBA</Data></Cell>
    <Cell ss:StyleID="s79"><Data ss:Type="String">Mathienson et al. 2015</Data></Cell>
   </Row>
   <Row ss:AutoFitHeight="0">
    <Cell ss:StyleID="s78"><Data ss:Type="String">RISE386</Data></Cell>
    <Cell ss:StyleID="s78"><Data ss:Type="String">Steppe_MLBA</Data></Cell>
    <Cell ss:StyleID="s79"><Data ss:Type="String">Mathienson et al. 2015</Data></Cell>
   </Row>
   <Row ss:AutoFitHeight="0">
    <Cell ss:StyleID="s78"><Data ss:Type="String">RISE392</Data></Cell>
    <Cell ss:StyleID="s78"><Data ss:Type="String">Steppe_MLBA</Data></Cell>
    <Cell ss:StyleID="s79"><Data ss:Type="String">Mathienson et al. 2015</Data></Cell>
   </Row>
   <Row ss:AutoFitHeight="0">
    <Cell ss:StyleID="s78"><Data ss:Type="String">RISE394</Data></Cell>
    <Cell ss:StyleID="s78"><Data ss:Type="String">Steppe_MLBA</Data></Cell>
    <Cell ss:StyleID="s79"><Data ss:Type="String">Mathienson et al. 2015</Data></Cell>
   </Row>
   <Row ss:AutoFitHeight="0">
    <Cell ss:StyleID="s78"><Data ss:Type="String">RISE395</Data></Cell>
    <Cell ss:StyleID="s78"><Data ss:Type="String">Steppe_MLBA</Data></Cell>
    <Cell ss:StyleID="s79"><Data ss:Type="String">Mathienson et al. 2015</Data></Cell>
   </Row>
   <Row ss:AutoFitHeight="0">
    <Cell ss:StyleID="s78"><Data ss:Type="String">RISE391</Data></Cell>
    <Cell ss:StyleID="s78"><Data ss:Type="String">Steppe_MLBA</Data></Cell>
    <Cell ss:StyleID="s79"><Data ss:Type="String">Mathienson et al. 2015</Data></Cell>
   </Row>
   <Row ss:AutoFitHeight="0">
    <Cell ss:StyleID="s78"><Data ss:Type="String">RISE500</Data></Cell>
    <Cell ss:StyleID="s78"><Data ss:Type="String">Steppe_MLBA</Data></Cell>
    <Cell ss:StyleID="s79"><Data ss:Type="String">Mathienson et al. 2015</Data></Cell>
   </Row>
   <Row ss:AutoFitHeight="0">
    <Cell ss:StyleID="s78"><Data ss:Type="String">RISE503</Data></Cell>
    <Cell ss:StyleID="s78"><Data ss:Type="String">Steppe_MLBA</Data></Cell>
    <Cell ss:StyleID="s79"><Data ss:Type="String">Mathienson et al. 2015</Data></Cell>
   </Row>
   <Row ss:AutoFitHeight="0">
    <Cell ss:StyleID="s76"><Data ss:Type="String">RISE505</Data></Cell>
    <Cell ss:StyleID="s76"><Data ss:Type="String">Steppe_MLBA</Data></Cell>
    <Cell ss:StyleID="s77"><Data ss:Type="String">Mathienson et al. 2015</Data></Cell>
   </Row>
   <Row ss:AutoFitHeight="0">
    <Cell ss:StyleID="s80"><Data ss:Type="String">I0247</Data></Cell>
    <Cell ss:StyleID="s80"><Data ss:Type="String">Russia_IA</Data></Cell>
    <Cell ss:StyleID="s81"><Data ss:Type="String">Mathienson et al. 2015</Data></Cell>
   </Row>
   <Row ss:AutoFitHeight="0">
    <Cell><Data ss:Type="String">RISE61</Data></Cell>
    <Cell><Data ss:Type="String">Nordic_LNBA</Data></Cell>
    <Cell><Data ss:Type="String">Mathienson et al. 2015</Data></Cell>
   </Row>
   <Row ss:AutoFitHeight="0">
    <Cell><Data ss:Type="String">RISE94</Data></Cell>
    <Cell><Data ss:Type="String">Nordic_LNBA</Data></Cell>
    <Cell><Data ss:Type="String">Mathienson et al. 2015</Data></Cell>
   </Row>
   <Row ss:AutoFitHeight="0">
    <Cell><Data ss:Type="String">RISE97</Data></Cell>
    <Cell><Data ss:Type="String">Nordic_LNBA</Data></Cell>
    <Cell><Data ss:Type="String">Mathienson et al. 2015</Data></Cell>
   </Row>
   <Row ss:AutoFitHeight="0">
    <Cell><Data ss:Type="String">RISE98</Data></Cell>
    <Cell><Data ss:Type="String">Nordic_LNBA</Data></Cell>
    <Cell><Data ss:Type="String">Mathienson et al. 2015</Data></Cell>
   </Row>
   <Row ss:AutoFitHeight="0">
    <Cell><Data ss:Type="String">RISE179</Data></Cell>
    <Cell><Data ss:Type="String">Nordic_LNBA</Data></Cell>
    <Cell><Data ss:Type="String">Mathienson et al. 2015</Data></Cell>
   </Row>
   <Row ss:AutoFitHeight="0">
    <Cell><Data ss:Type="String">RISE71</Data></Cell>
    <Cell><Data ss:Type="String">Nordic_LNBA</Data></Cell>
    <Cell><Data ss:Type="String">Mathienson et al. 2015</Data></Cell>
   </Row>
   <Row ss:AutoFitHeight="0">
    <Cell><Data ss:Type="String">RISE175</Data></Cell>
    <Cell><Data ss:Type="String">Nordic_LNBA</Data></Cell>
    <Cell><Data ss:Type="String">Mathienson et al. 2015</Data></Cell>
   </Row>
   <Row ss:AutoFitHeight="0">
    <Cell><Data ss:Type="String">RISE210</Data></Cell>
    <Cell><Data ss:Type="String">Nordic_LNBA</Data></Cell>
    <Cell><Data ss:Type="String">Mathienson et al. 2015</Data></Cell>
   </Row>
   <Row ss:AutoFitHeight="0">
    <Cell><Data ss:Type="String">RISE47</Data></Cell>
    <Cell><Data ss:Type="String">Nordic_LNBA</Data></Cell>
    <Cell><Data ss:Type="String">Mathienson et al. 2015</Data></Cell>
   </Row>
   <Row ss:AutoFitHeight="0">
    <Cell ss:StyleID="s76"><Data ss:Type="String">RISE276</Data></Cell>
    <Cell ss:StyleID="s76"><Data ss:Type="String">Nordic_LNBA</Data></Cell>
    <Cell ss:StyleID="s77"><Data ss:Type="String">Mathienson et al. 2015</Data></Cell>
   </Row>
   <Row ss:AutoFitHeight="0">
    <Cell><Data ss:Type="String">I5068</Data></Cell>
    <Cell><Data ss:Type="String">Central_LBK</Data></Cell>
    <Cell><Data ss:Type="String">Mathienson et al. 2018</Data></Cell>
   </Row>
   <Row ss:AutoFitHeight="0">
    <Cell><Data ss:Type="String">I5069</Data></Cell>
    <Cell><Data ss:Type="String">Central_LBK</Data></Cell>
    <Cell><Data ss:Type="String">Mathienson et al. 2018</Data></Cell>
   </Row>
   <Row ss:AutoFitHeight="0">
    <Cell><Data ss:Type="String">I5070</Data></Cell>
    <Cell><Data ss:Type="String">Central_LBK</Data></Cell>
    <Cell><Data ss:Type="String">Mathienson et al. 2018</Data></Cell>
   </Row>
   <Row ss:AutoFitHeight="0">
    <Cell><Data ss:Type="String">I5204</Data></Cell>
    <Cell><Data ss:Type="String">Central_LBK</Data></Cell>
    <Cell><Data ss:Type="String">Mathienson et al. 2018</Data></Cell>
   </Row>
   <Row ss:AutoFitHeight="0">
    <Cell><Data ss:Type="String">I5205</Data></Cell>
    <Cell><Data ss:Type="String">Central_LBK</Data></Cell>
    <Cell><Data ss:Type="String">Mathienson et al. 2018</Data></Cell>
   </Row>
   <Row ss:AutoFitHeight="0">
    <Cell><Data ss:Type="String">I5206</Data></Cell>
    <Cell><Data ss:Type="String">Central_LBK</Data></Cell>
    <Cell><Data ss:Type="String">Mathienson et al. 2018</Data></Cell>
   </Row>
   <Row ss:AutoFitHeight="0">
    <Cell><Data ss:Type="String">I5207</Data></Cell>
    <Cell><Data ss:Type="String">Central_LBK</Data></Cell>
    <Cell><Data ss:Type="String">Mathienson et al. 2018</Data></Cell>
   </Row>
   <Row ss:AutoFitHeight="0">
    <Cell><Data ss:Type="String">I5208</Data></Cell>
    <Cell><Data ss:Type="String">Central_LBK</Data></Cell>
    <Cell><Data ss:Type="String">Mathienson et al. 2018</Data></Cell>
   </Row>
   <Row ss:AutoFitHeight="0">
    <Cell><Data ss:Type="String">Stuttgart</Data></Cell>
    <Cell><Data ss:Type="String">Central_LBK</Data></Cell>
    <Cell><Data ss:Type="String">Mathienson et al. 2015</Data></Cell>
   </Row>
   <Row ss:AutoFitHeight="0">
    <Cell><Data ss:Type="String">I1550</Data></Cell>
    <Cell><Data ss:Type="String">Central_LBK</Data></Cell>
    <Cell><Data ss:Type="String">Mathienson et al. 2015</Data></Cell>
   </Row>
   <Row ss:AutoFitHeight="0">
    <Cell><Data ss:Type="String">I0659</Data></Cell>
    <Cell><Data ss:Type="String">Central_LBK</Data></Cell>
    <Cell><Data ss:Type="String">Mathienson et al. 2015</Data></Cell>
   </Row>
   <Row ss:AutoFitHeight="0">
    <Cell><Data ss:Type="String">I0100</Data></Cell>
    <Cell><Data ss:Type="String">Central_LBK</Data></Cell>
    <Cell><Data ss:Type="String">Mathienson et al. 2015</Data></Cell>
   </Row>
   <Row ss:AutoFitHeight="0">
    <Cell><Data ss:Type="String">I0046</Data></Cell>
    <Cell><Data ss:Type="String">Central_LBK</Data></Cell>
    <Cell><Data ss:Type="String">Mathienson et al. 2015</Data></Cell>
   </Row>
   <Row ss:AutoFitHeight="0">
    <Cell><Data ss:Type="String">I0056</Data></Cell>
    <Cell><Data ss:Type="String">Central_LBK</Data></Cell>
    <Cell><Data ss:Type="String">Mathienson et al. 2015</Data></Cell>
   </Row>
   <Row ss:AutoFitHeight="0">
    <Cell><Data ss:Type="String">I0821</Data></Cell>
    <Cell><Data ss:Type="String">Central_LBK</Data></Cell>
    <Cell><Data ss:Type="String">Mathienson et al. 2015</Data></Cell>
   </Row>
   <Row ss:AutoFitHeight="0">
    <Cell><Data ss:Type="String">I0048</Data></Cell>
    <Cell><Data ss:Type="String">Central_LBK</Data></Cell>
    <Cell><Data ss:Type="String">Mathienson et al. 2015</Data></Cell>
   </Row>
   <Row ss:AutoFitHeight="0">
    <Cell><Data ss:Type="String">I0057</Data></Cell>
    <Cell><Data ss:Type="String">Central_LBK</Data></Cell>
    <Cell><Data ss:Type="String">Mathienson et al. 2015</Data></Cell>
   </Row>
   <Row ss:AutoFitHeight="0">
    <Cell><Data ss:Type="String">I0795</Data></Cell>
    <Cell><Data ss:Type="String">Central_LBK</Data></Cell>
    <Cell><Data ss:Type="String">Mathienson et al. 2015</Data></Cell>
   </Row>
   <Row ss:AutoFitHeight="0">
    <Cell><Data ss:Type="String">I0797</Data></Cell>
    <Cell><Data ss:Type="String">Central_LBK</Data></Cell>
    <Cell><Data ss:Type="String">Mathienson et al. 2015</Data></Cell>
   </Row>
   <Row ss:AutoFitHeight="0">
    <Cell><Data ss:Type="String">I0022</Data></Cell>
    <Cell><Data ss:Type="String">Central_LBK</Data></Cell>
    <Cell><Data ss:Type="String">Mathienson et al. 2015</Data></Cell>
   </Row>
   <Row ss:AutoFitHeight="0">
    <Cell><Data ss:Type="String">I0025</Data></Cell>
    <Cell><Data ss:Type="String">Central_LBK</Data></Cell>
    <Cell><Data ss:Type="String">Mathienson et al. 2015</Data></Cell>
   </Row>
   <Row ss:AutoFitHeight="0">
    <Cell><Data ss:Type="String">I0026</Data></Cell>
    <Cell><Data ss:Type="String">Central_LBK</Data></Cell>
    <Cell><Data ss:Type="String">Mathienson et al. 2015</Data></Cell>
   </Row>
   <Row ss:AutoFitHeight="0">
    <Cell ss:StyleID="s76"><Data ss:Type="String">I0054</Data></Cell>
    <Cell ss:StyleID="s76"><Data ss:Type="String">Central_LBK</Data></Cell>
    <Cell ss:StyleID="s77"><Data ss:Type="String">Mathienson et al. 2015</Data></Cell>
   </Row>
   <Row ss:AutoFitHeight="0">
    <Cell><Data ss:Type="String">I0807</Data></Cell>
    <Cell><Data ss:Type="String">Central_MN</Data></Cell>
    <Cell><Data ss:Type="String">Mathienson et al. 2015</Data></Cell>
   </Row>
   <Row ss:AutoFitHeight="0">
    <Cell><Data ss:Type="String">I0559</Data></Cell>
    <Cell><Data ss:Type="String">Central_MN</Data></Cell>
    <Cell><Data ss:Type="String">Mathienson et al. 2015</Data></Cell>
   </Row>
   <Row ss:AutoFitHeight="0">
    <Cell><Data ss:Type="String">I0560</Data></Cell>
    <Cell><Data ss:Type="String">Central_MN</Data></Cell>
    <Cell><Data ss:Type="String">Mathienson et al. 2015</Data></Cell>
   </Row>
   <Row ss:AutoFitHeight="0">
    <Cell><Data ss:Type="String">I0172</Data></Cell>
    <Cell><Data ss:Type="String">Central_MN</Data></Cell>
    <Cell><Data ss:Type="String">Mathienson et al. 2015</Data></Cell>
   </Row>
   <Row ss:AutoFitHeight="0">
    <Cell ss:StyleID="s76"><Data ss:Type="String">I0551</Data></Cell>
    <Cell ss:StyleID="s76"><Data ss:Type="String">Central_MN</Data></Cell>
    <Cell ss:StyleID="s77"><Data ss:Type="String">Mathienson et al. 2015</Data></Cell>
   </Row>
   <Row ss:AutoFitHeight="0">
    <Cell><Data ss:Type="String">I2403</Data></Cell>
    <Cell><Data ss:Type="String">Globular_Amphora</Data></Cell>
    <Cell><Data ss:Type="String">Mathienson et al. 2018</Data></Cell>
   </Row>
   <Row ss:AutoFitHeight="0">
    <Cell><Data ss:Type="String">I2405</Data></Cell>
    <Cell><Data ss:Type="String">Globular_Amphora</Data></Cell>
    <Cell><Data ss:Type="String">Mathienson et al. 2018</Data></Cell>
   </Row>
   <Row ss:AutoFitHeight="0">
    <Cell><Data ss:Type="String">I2433</Data></Cell>
    <Cell><Data ss:Type="String">Globular_Amphora</Data></Cell>
    <Cell><Data ss:Type="String">Mathienson et al. 2018</Data></Cell>
   </Row>
   <Row ss:AutoFitHeight="0">
    <Cell><Data ss:Type="String">I2434</Data></Cell>
    <Cell><Data ss:Type="String">Globular_Amphora</Data></Cell>
    <Cell><Data ss:Type="String">Mathienson et al. 2018</Data></Cell>
   </Row>
   <Row ss:AutoFitHeight="0">
    <Cell><Data ss:Type="String">I2440</Data></Cell>
    <Cell><Data ss:Type="String">Globular_Amphora</Data></Cell>
    <Cell><Data ss:Type="String">Mathienson et al. 2018</Data></Cell>
   </Row>
   <Row ss:AutoFitHeight="0">
    <Cell ss:StyleID="s76"><Data ss:Type="String">I2441</Data></Cell>
    <Cell ss:StyleID="s76"><Data ss:Type="String">Globular_Amphora</Data></Cell>
    <Cell ss:StyleID="s77"><Data ss:Type="String">Mathienson et al. 2018</Data></Cell>
   </Row>
   <Row ss:AutoFitHeight="0">
    <Cell><Data ss:Type="String">I0118</Data></Cell>
    <Cell><Data ss:Type="String">Central_LN</Data></Cell>
    <Cell><Data ss:Type="String">Mathienson et al. 2015</Data></Cell>
   </Row>
   <Row ss:AutoFitHeight="0">
    <Cell><Data ss:Type="String">I0059</Data></Cell>
    <Cell><Data ss:Type="String">Central_LN</Data></Cell>
    <Cell><Data ss:Type="String">Mathienson et al. 2015</Data></Cell>
   </Row>
   <Row ss:AutoFitHeight="0">
    <Cell><Data ss:Type="String">I0171</Data></Cell>
    <Cell><Data ss:Type="String">Central_LN</Data></Cell>
    <Cell><Data ss:Type="String">Mathienson et al. 2015</Data></Cell>
   </Row>
   <Row ss:AutoFitHeight="0">
    <Cell ss:StyleID="s76"><Data ss:Type="String">I0550</Data></Cell>
    <Cell ss:StyleID="s76"><Data ss:Type="String">Central_LN</Data></Cell>
    <Cell ss:StyleID="s77"><Data ss:Type="String">Mathienson et al. 2015</Data></Cell>
   </Row>
   <Row ss:AutoFitHeight="0">
    <Cell ss:StyleID="s74"><Data ss:Type="String">I1546</Data></Cell>
    <Cell ss:StyleID="s74"><Data ss:Type="String">BB_Central</Data></Cell>
    <Cell ss:StyleID="s75"><Data ss:Type="String">Mathienson et al. 2015</Data></Cell>
   </Row>
   <Row ss:AutoFitHeight="0">
    <Cell ss:StyleID="s78"><Data ss:Type="String">I1549</Data></Cell>
    <Cell ss:StyleID="s78"><Data ss:Type="String">BB_Central</Data></Cell>
    <Cell ss:StyleID="s79"><Data ss:Type="String">Mathienson et al. 2015</Data></Cell>
   </Row>
   <Row ss:AutoFitHeight="0">
    <Cell ss:StyleID="s78"><Data ss:Type="String">I0108</Data></Cell>
    <Cell ss:StyleID="s78"><Data ss:Type="String">BB_Central</Data></Cell>
    <Cell ss:StyleID="s79"><Data ss:Type="String">Mathienson et al. 2015</Data></Cell>
   </Row>
   <Row ss:AutoFitHeight="0">
    <Cell ss:StyleID="s78"><Data ss:Type="String">I0111</Data></Cell>
    <Cell ss:StyleID="s78"><Data ss:Type="String">BB_Central</Data></Cell>
    <Cell ss:StyleID="s79"><Data ss:Type="String">Mathienson et al. 2015</Data></Cell>
   </Row>
   <Row ss:AutoFitHeight="0">
    <Cell ss:StyleID="s78"><Data ss:Type="String">I0112</Data></Cell>
    <Cell ss:StyleID="s78"><Data ss:Type="String">BB_Central</Data></Cell>
    <Cell ss:StyleID="s79"><Data ss:Type="String">Mathienson et al. 2015</Data></Cell>
   </Row>
   <Row ss:AutoFitHeight="0">
    <Cell ss:StyleID="s78"><Data ss:Type="String">I0113</Data></Cell>
    <Cell ss:StyleID="s78"><Data ss:Type="String">BB_Central</Data></Cell>
    <Cell ss:StyleID="s79"><Data ss:Type="String">Mathienson et al. 2015</Data></Cell>
   </Row>
   <Row ss:AutoFitHeight="0">
    <Cell ss:StyleID="s78"><Data ss:Type="String">I0805</Data></Cell>
    <Cell ss:StyleID="s78"><Data ss:Type="String">BB_Central</Data></Cell>
    <Cell ss:StyleID="s79"><Data ss:Type="String">Mathienson et al. 2015</Data></Cell>
   </Row>
   <Row ss:AutoFitHeight="0">
    <Cell ss:StyleID="s78"><Data ss:Type="String">I0806</Data></Cell>
    <Cell ss:StyleID="s78"><Data ss:Type="String">BB_Central</Data></Cell>
    <Cell ss:StyleID="s79"><Data ss:Type="String">Mathienson et al. 2015</Data></Cell>
   </Row>
   <Row ss:AutoFitHeight="0">
    <Cell ss:StyleID="s78"><Data ss:Type="String">RISE562</Data></Cell>
    <Cell ss:StyleID="s78"><Data ss:Type="String">BB_Central</Data></Cell>
    <Cell ss:StyleID="s79"><Data ss:Type="String">Mathienson et al. 2015</Data></Cell>
   </Row>
   <Row ss:AutoFitHeight="0">
    <Cell ss:StyleID="s78"><Data ss:Type="String">RISE563</Data></Cell>
    <Cell ss:StyleID="s78"><Data ss:Type="String">BB_Central</Data></Cell>
    <Cell ss:StyleID="s79"><Data ss:Type="String">Mathienson et al. 2015</Data></Cell>
   </Row>
   <Row ss:AutoFitHeight="0">
    <Cell ss:StyleID="s78"><Data ss:Type="String">RISE564</Data></Cell>
    <Cell ss:StyleID="s78"><Data ss:Type="String">BB_Central</Data></Cell>
    <Cell ss:StyleID="s79"><Data ss:Type="String">Mathienson et al. 2015</Data></Cell>
   </Row>
   <Row ss:AutoFitHeight="0">
    <Cell ss:StyleID="s78"><Data ss:Type="String">RISE559</Data></Cell>
    <Cell ss:StyleID="s78"><Data ss:Type="String">BB_Central</Data></Cell>
    <Cell ss:StyleID="s79"><Data ss:Type="String">Mathienson et al. 2015</Data></Cell>
   </Row>
   <Row ss:AutoFitHeight="0">
    <Cell ss:StyleID="s78"><Data ss:Type="String">RISE560</Data></Cell>
    <Cell ss:StyleID="s78"><Data ss:Type="String">BB_Central</Data></Cell>
    <Cell ss:StyleID="s79"><Data ss:Type="String">Mathienson et al. 2015</Data></Cell>
   </Row>
   <Row ss:AutoFitHeight="0">
    <Cell ss:StyleID="s78"><Data ss:Type="String">RISE566</Data></Cell>
    <Cell ss:StyleID="s78"><Data ss:Type="String">BB_Central</Data></Cell>
    <Cell ss:StyleID="s79"><Data ss:Type="String">Mathienson et al. 2015</Data></Cell>
   </Row>
   <Row ss:AutoFitHeight="0">
    <Cell ss:StyleID="s78"><Data ss:Type="String">RISE568</Data></Cell>
    <Cell ss:StyleID="s78"><Data ss:Type="String">BB_Central</Data></Cell>
    <Cell ss:StyleID="s79"><Data ss:Type="String">Mathienson et al. 2015</Data></Cell>
   </Row>
   <Row ss:AutoFitHeight="0">
    <Cell ss:StyleID="s76"><Data ss:Type="String">RISE569</Data></Cell>
    <Cell ss:StyleID="s76"><Data ss:Type="String">BB_Central</Data></Cell>
    <Cell ss:StyleID="s77"><Data ss:Type="String">Mathienson et al. 2015</Data></Cell>
   </Row>
   <Row ss:AutoFitHeight="0">
    <Cell ss:StyleID="s74"><Data ss:Type="String">RISE00</Data></Cell>
    <Cell ss:StyleID="s74"><Data ss:Type="String">Corded_Ware_LN</Data></Cell>
    <Cell ss:StyleID="s75"><Data ss:Type="String">Mathienson et al. 2015</Data></Cell>
   </Row>
   <Row ss:AutoFitHeight="0">
    <Cell ss:StyleID="s78"><Data ss:Type="String">RISE434</Data></Cell>
    <Cell ss:StyleID="s78"><Data ss:Type="String">Corded_Ware_LN</Data></Cell>
    <Cell ss:StyleID="s79"><Data ss:Type="String">Mathienson et al. 2015</Data></Cell>
   </Row>
   <Row ss:AutoFitHeight="0">
    <Cell ss:StyleID="s78"><Data ss:Type="String">RISE435</Data></Cell>
    <Cell ss:StyleID="s78"><Data ss:Type="String">Corded_Ware_LN</Data></Cell>
    <Cell ss:StyleID="s79"><Data ss:Type="String">Mathienson et al. 2015</Data></Cell>
   </Row>
   <Row ss:AutoFitHeight="0">
    <Cell ss:StyleID="s78"><Data ss:Type="String">RISE436</Data></Cell>
    <Cell ss:StyleID="s78"><Data ss:Type="String">Corded_Ware_LN</Data></Cell>
    <Cell ss:StyleID="s79"><Data ss:Type="String">Mathienson et al. 2015</Data></Cell>
   </Row>
   <Row ss:AutoFitHeight="0">
    <Cell ss:StyleID="s78"><Data ss:Type="String">RISE446</Data></Cell>
    <Cell ss:StyleID="s78"><Data ss:Type="String">Corded_Ware_LN</Data></Cell>
    <Cell ss:StyleID="s79"><Data ss:Type="String">Mathienson et al. 2015</Data></Cell>
   </Row>
   <Row ss:AutoFitHeight="0">
    <Cell ss:StyleID="s78"><Data ss:Type="String">I0049</Data></Cell>
    <Cell ss:StyleID="s78"><Data ss:Type="String">Corded_Ware_LN</Data></Cell>
    <Cell ss:StyleID="s79"><Data ss:Type="String">Mathienson et al. 2015</Data></Cell>
   </Row>
   <Row ss:AutoFitHeight="0">
    <Cell ss:StyleID="s78"><Data ss:Type="String">I0103</Data></Cell>
    <Cell ss:StyleID="s78"><Data ss:Type="String">Corded_Ware_LN</Data></Cell>
    <Cell ss:StyleID="s79"><Data ss:Type="String">Mathienson et al. 2015</Data></Cell>
   </Row>
   <Row ss:AutoFitHeight="0">
    <Cell ss:StyleID="s78"><Data ss:Type="String">I0104</Data></Cell>
    <Cell ss:StyleID="s78"><Data ss:Type="String">Corded_Ware_LN</Data></Cell>
    <Cell ss:StyleID="s79"><Data ss:Type="String">Mathienson et al. 2015</Data></Cell>
   </Row>
   <Row ss:AutoFitHeight="0">
    <Cell ss:StyleID="s78"><Data ss:Type="String">I0106</Data></Cell>
    <Cell ss:StyleID="s78"><Data ss:Type="String">Corded_Ware_LN</Data></Cell>
    <Cell ss:StyleID="s79"><Data ss:Type="String">Mathienson et al. 2015</Data></Cell>
   </Row>
   <Row ss:AutoFitHeight="0">
    <Cell ss:StyleID="s78"><Data ss:Type="String">I1532</Data></Cell>
    <Cell ss:StyleID="s78"><Data ss:Type="String">Corded_Ware_LN</Data></Cell>
    <Cell ss:StyleID="s79"><Data ss:Type="String">Mathienson et al. 2015</Data></Cell>
   </Row>
   <Row ss:AutoFitHeight="0">
    <Cell ss:StyleID="s78"><Data ss:Type="String">I1534</Data></Cell>
    <Cell ss:StyleID="s78"><Data ss:Type="String">Corded_Ware_LN</Data></Cell>
    <Cell ss:StyleID="s79"><Data ss:Type="String">Mathienson et al. 2015</Data></Cell>
   </Row>
   <Row ss:AutoFitHeight="0">
    <Cell ss:StyleID="s78"><Data ss:Type="String">I1536</Data></Cell>
    <Cell ss:StyleID="s78"><Data ss:Type="String">Corded_Ware_LN</Data></Cell>
    <Cell ss:StyleID="s79"><Data ss:Type="String">Mathienson et al. 2015</Data></Cell>
   </Row>
   <Row ss:AutoFitHeight="0">
    <Cell ss:StyleID="s78"><Data ss:Type="String">I1538</Data></Cell>
    <Cell ss:StyleID="s78"><Data ss:Type="String">Corded_Ware_LN</Data></Cell>
    <Cell ss:StyleID="s79"><Data ss:Type="String">Mathienson et al. 2015</Data></Cell>
   </Row>
   <Row ss:AutoFitHeight="0">
    <Cell ss:StyleID="s78"><Data ss:Type="String">I1539</Data></Cell>
    <Cell ss:StyleID="s78"><Data ss:Type="String">Corded_Ware_LN</Data></Cell>
    <Cell ss:StyleID="s79"><Data ss:Type="String">Mathienson et al. 2015</Data></Cell>
   </Row>
   <Row ss:AutoFitHeight="0">
    <Cell ss:StyleID="s78"><Data ss:Type="String">I1540</Data></Cell>
    <Cell ss:StyleID="s78"><Data ss:Type="String">Corded_Ware_LN</Data></Cell>
    <Cell ss:StyleID="s79"><Data ss:Type="String">Mathienson et al. 2015</Data></Cell>
   </Row>
   <Row ss:AutoFitHeight="0">
    <Cell ss:StyleID="s78"><Data ss:Type="String">I1542</Data></Cell>
    <Cell ss:StyleID="s78"><Data ss:Type="String">Corded_Ware_LN</Data></Cell>
    <Cell ss:StyleID="s79"><Data ss:Type="String">Mathienson et al. 2015</Data></Cell>
   </Row>
   <Row ss:AutoFitHeight="0">
    <Cell ss:StyleID="s76"><Data ss:Type="String">I1544</Data></Cell>
    <Cell ss:StyleID="s76"><Data ss:Type="String">Corded_Ware_LN</Data></Cell>
    <Cell ss:StyleID="s77"><Data ss:Type="String">Mathienson et al. 2015</Data></Cell>
   </Row>
   <Row ss:AutoFitHeight="0">
    <Cell><Data ss:Type="String">RISE109</Data></Cell>
    <Cell><Data ss:Type="String">Unetice_EBA</Data></Cell>
    <Cell><Data ss:Type="String">Mathienson et al. 2015</Data></Cell>
   </Row>
   <Row ss:AutoFitHeight="0">
    <Cell><Data ss:Type="String">RISE150</Data></Cell>
    <Cell><Data ss:Type="String">Unetice_EBA</Data></Cell>
    <Cell><Data ss:Type="String">Mathienson et al. 2015</Data></Cell>
   </Row>
   <Row ss:AutoFitHeight="0">
    <Cell><Data ss:Type="String">RISE154</Data></Cell>
    <Cell><Data ss:Type="String">Unetice_EBA</Data></Cell>
    <Cell><Data ss:Type="String">Mathienson et al. 2015</Data></Cell>
   </Row>
   <Row ss:AutoFitHeight="0">
    <Cell><Data ss:Type="String">RISE577</Data></Cell>
    <Cell><Data ss:Type="String">Unetice_EBA</Data></Cell>
    <Cell><Data ss:Type="String">Mathienson et al. 2015</Data></Cell>
   </Row>
   <Row ss:AutoFitHeight="0">
    <Cell><Data ss:Type="String">RISE586</Data></Cell>
    <Cell><Data ss:Type="String">Unetice_EBA</Data></Cell>
    <Cell><Data ss:Type="String">Mathienson et al. 2015</Data></Cell>
   </Row>
   <Row ss:AutoFitHeight="0">
    <Cell><Data ss:Type="String">I0047</Data></Cell>
    <Cell><Data ss:Type="String">Unetice_EBA</Data></Cell>
    <Cell><Data ss:Type="String">Mathienson et al. 2015</Data></Cell>
   </Row>
   <Row ss:AutoFitHeight="0">
    <Cell><Data ss:Type="String">I0114</Data></Cell>
    <Cell><Data ss:Type="String">Unetice_EBA</Data></Cell>
    <Cell><Data ss:Type="String">Mathienson et al. 2015</Data></Cell>
   </Row>
   <Row ss:AutoFitHeight="0">
    <Cell><Data ss:Type="String">I0115</Data></Cell>
    <Cell><Data ss:Type="String">Unetice_EBA</Data></Cell>
    <Cell><Data ss:Type="String">Mathienson et al. 2015</Data></Cell>
   </Row>
   <Row ss:AutoFitHeight="0">
    <Cell><Data ss:Type="String">I0116</Data></Cell>
    <Cell><Data ss:Type="String">Unetice_EBA</Data></Cell>
    <Cell><Data ss:Type="String">Mathienson et al. 2015</Data></Cell>
   </Row>
   <Row ss:AutoFitHeight="0">
    <Cell><Data ss:Type="String">I0117</Data></Cell>
    <Cell><Data ss:Type="String">Unetice_EBA</Data></Cell>
    <Cell><Data ss:Type="String">Mathienson et al. 2015</Data></Cell>
   </Row>
   <Row ss:AutoFitHeight="0">
    <Cell><Data ss:Type="String">I0164</Data></Cell>
    <Cell><Data ss:Type="String">Unetice_EBA</Data></Cell>
    <Cell><Data ss:Type="String">Mathienson et al. 2015</Data></Cell>
   </Row>
   <Row ss:AutoFitHeight="0">
    <Cell><Data ss:Type="String">I0803</Data></Cell>
    <Cell><Data ss:Type="String">Unetice_EBA</Data></Cell>
    <Cell><Data ss:Type="String">Mathienson et al. 2015</Data></Cell>
   </Row>
   <Row ss:AutoFitHeight="0">
    <Cell ss:StyleID="s76"><Data ss:Type="String">I0804</Data></Cell>
    <Cell ss:StyleID="s76"><Data ss:Type="String">Unetice_EBA</Data></Cell>
    <Cell ss:StyleID="s77"><Data ss:Type="String">Mathienson et al. 2015</Data></Cell>
   </Row>
   <Row ss:AutoFitHeight="0">
    <Cell ss:StyleID="s76"><Data ss:Type="String">I0099</Data></Cell>
    <Cell ss:StyleID="s76"><Data ss:Type="String">Central_BA</Data></Cell>
    <Cell ss:StyleID="s77"><Data ss:Type="String">Mathienson et al. 2015</Data></Cell>
   </Row>
   <Row ss:AutoFitHeight="0">
    <Cell ss:StyleID="s76"><Data ss:Type="String">Iceman</Data></Cell>
    <Cell ss:StyleID="s76"><Data ss:Type="String">Iceman</Data></Cell>
    <Cell ss:StyleID="s77"><Data ss:Type="String">Mathienson et al. 2015</Data></Cell>
   </Row>
   <Row ss:AutoFitHeight="0">
    <Cell><Data ss:Type="String">RISE486</Data></Cell>
    <Cell><Data ss:Type="String">Remedello</Data></Cell>
    <Cell><Data ss:Type="String">Mathienson et al. 2015</Data></Cell>
   </Row>
   <Row ss:AutoFitHeight="0">
    <Cell><Data ss:Type="String">RISE487</Data></Cell>
    <Cell><Data ss:Type="String">Remedello</Data></Cell>
    <Cell><Data ss:Type="String">Mathienson et al. 2015</Data></Cell>
   </Row>
   <Row ss:AutoFitHeight="0">
    <Cell ss:StyleID="s76"><Data ss:Type="String">RISE489</Data></Cell>
    <Cell ss:StyleID="s76"><Data ss:Type="String">Remedello</Data></Cell>
    <Cell ss:StyleID="s77"><Data ss:Type="String">Mathienson et al. 2015</Data></Cell>
   </Row>
   <Row ss:AutoFitHeight="0">
    <Cell><Data ss:Type="String">I0409</Data></Cell>
    <Cell><Data ss:Type="String">Iberia_EN_MN</Data></Cell>
    <Cell><Data ss:Type="String">Mathienson et al. 2015</Data></Cell>
   </Row>
   <Row ss:AutoFitHeight="0">
    <Cell><Data ss:Type="String">I0410</Data></Cell>
    <Cell><Data ss:Type="String">Iberia_EN_MN</Data></Cell>
    <Cell><Data ss:Type="String">Mathienson et al. 2015</Data></Cell>
   </Row>
   <Row ss:AutoFitHeight="0">
    <Cell><Data ss:Type="String">I0411</Data></Cell>
    <Cell><Data ss:Type="String">Iberia_EN_MN</Data></Cell>
    <Cell><Data ss:Type="String">Mathienson et al. 2015</Data></Cell>
   </Row>
   <Row ss:AutoFitHeight="0">
    <Cell><Data ss:Type="String">I0412</Data></Cell>
    <Cell><Data ss:Type="String">Iberia_EN_MN</Data></Cell>
    <Cell><Data ss:Type="String">Mathienson et al. 2015</Data></Cell>
   </Row>
   <Row ss:AutoFitHeight="0">
    <Cell><Data ss:Type="String">I0413</Data></Cell>
    <Cell><Data ss:Type="String">Iberia_EN_MN</Data></Cell>
    <Cell><Data ss:Type="String">Mathienson et al. 2015</Data></Cell>
   </Row>
   <Row ss:AutoFitHeight="0">
    <Cell><Data ss:Type="String">I0405</Data></Cell>
    <Cell><Data ss:Type="String">Iberia_EN_MN</Data></Cell>
    <Cell><Data ss:Type="String">Mathienson et al. 2015</Data></Cell>
   </Row>
   <Row ss:AutoFitHeight="0">
    <Cell><Data ss:Type="String">I0406</Data></Cell>
    <Cell><Data ss:Type="String">Iberia_EN_MN</Data></Cell>
    <Cell><Data ss:Type="String">Mathienson et al. 2015</Data></Cell>
   </Row>
   <Row ss:AutoFitHeight="0">
    <Cell><Data ss:Type="String">I0407</Data></Cell>
    <Cell><Data ss:Type="String">Iberia_EN_MN</Data></Cell>
    <Cell><Data ss:Type="String">Mathienson et al. 2015</Data></Cell>
   </Row>
   <Row ss:AutoFitHeight="0">
    <Cell ss:StyleID="s76"><Data ss:Type="String">I0408</Data></Cell>
    <Cell ss:StyleID="s76"><Data ss:Type="String">Iberia_EN_MN</Data></Cell>
    <Cell ss:StyleID="s77"><Data ss:Type="String">Mathienson et al. 2015</Data></Cell>
   </Row>
   <Row ss:AutoFitHeight="0">
    <Cell><Data ss:Type="String">I1271</Data></Cell>
    <Cell><Data ss:Type="String">Iberia_Chalcolithic</Data></Cell>
    <Cell><Data ss:Type="String">Mathienson et al. 2015</Data></Cell>
   </Row>
   <Row ss:AutoFitHeight="0">
    <Cell><Data ss:Type="String">I1272</Data></Cell>
    <Cell><Data ss:Type="String">Iberia_Chalcolithic</Data></Cell>
    <Cell><Data ss:Type="String">Mathienson et al. 2015</Data></Cell>
   </Row>
   <Row ss:AutoFitHeight="0">
    <Cell><Data ss:Type="String">I1276</Data></Cell>
    <Cell><Data ss:Type="String">Iberia_Chalcolithic</Data></Cell>
    <Cell><Data ss:Type="String">Mathienson et al. 2015</Data></Cell>
   </Row>
   <Row ss:AutoFitHeight="0">
    <Cell><Data ss:Type="String">I1277</Data></Cell>
    <Cell><Data ss:Type="String">Iberia_Chalcolithic</Data></Cell>
    <Cell><Data ss:Type="String">Mathienson et al. 2015</Data></Cell>
   </Row>
   <Row ss:AutoFitHeight="0">
    <Cell><Data ss:Type="String">I1280</Data></Cell>
    <Cell><Data ss:Type="String">Iberia_Chalcolithic</Data></Cell>
    <Cell><Data ss:Type="String">Mathienson et al. 2015</Data></Cell>
   </Row>
   <Row ss:AutoFitHeight="0">
    <Cell><Data ss:Type="String">I1281</Data></Cell>
    <Cell><Data ss:Type="String">Iberia_Chalcolithic</Data></Cell>
    <Cell><Data ss:Type="String">Mathienson et al. 2015</Data></Cell>
   </Row>
   <Row ss:AutoFitHeight="0">
    <Cell><Data ss:Type="String">I1282</Data></Cell>
    <Cell><Data ss:Type="String">Iberia_Chalcolithic</Data></Cell>
    <Cell><Data ss:Type="String">Mathienson et al. 2015</Data></Cell>
   </Row>
   <Row ss:AutoFitHeight="0">
    <Cell><Data ss:Type="String">I1284</Data></Cell>
    <Cell><Data ss:Type="String">Iberia_Chalcolithic</Data></Cell>
    <Cell><Data ss:Type="String">Mathienson et al. 2015</Data></Cell>
   </Row>
   <Row ss:AutoFitHeight="0">
    <Cell><Data ss:Type="String">I1300</Data></Cell>
    <Cell><Data ss:Type="String">Iberia_Chalcolithic</Data></Cell>
    <Cell><Data ss:Type="String">Mathienson et al. 2015</Data></Cell>
   </Row>
   <Row ss:AutoFitHeight="0">
    <Cell><Data ss:Type="String">I1303</Data></Cell>
    <Cell><Data ss:Type="String">Iberia_Chalcolithic</Data></Cell>
    <Cell><Data ss:Type="String">Mathienson et al. 2015</Data></Cell>
   </Row>
   <Row ss:AutoFitHeight="0">
    <Cell><Data ss:Type="String">I1314</Data></Cell>
    <Cell><Data ss:Type="String">Iberia_Chalcolithic</Data></Cell>
    <Cell><Data ss:Type="String">Mathienson et al. 2015</Data></Cell>
   </Row>
   <Row ss:AutoFitHeight="0">
    <Cell ss:StyleID="s76"><Data ss:Type="String">I0581</Data></Cell>
    <Cell ss:StyleID="s76"><Data ss:Type="String">Iberia_Chalcolithic</Data></Cell>
    <Cell ss:StyleID="s77"><Data ss:Type="String">Mathienson et al. 2015</Data></Cell>
   </Row>
   <Row ss:AutoFitHeight="0">
    <Cell><Data ss:Type="String">I0174</Data></Cell>
    <Cell><Data ss:Type="String">Hungary_EN</Data></Cell>
    <Cell><Data ss:Type="String">Mathienson et al. 2015</Data></Cell>
   </Row>
   <Row ss:AutoFitHeight="0">
    <Cell><Data ss:Type="String">I1495</Data></Cell>
    <Cell><Data ss:Type="String">Hungary_EN</Data></Cell>
    <Cell><Data ss:Type="String">Mathienson et al. 2015</Data></Cell>
   </Row>
   <Row ss:AutoFitHeight="0">
    <Cell><Data ss:Type="String">I1508</Data></Cell>
    <Cell><Data ss:Type="String">Hungary_EN</Data></Cell>
    <Cell><Data ss:Type="String">Mathienson et al. 2015</Data></Cell>
   </Row>
   <Row ss:AutoFitHeight="0">
    <Cell><Data ss:Type="String">I1506</Data></Cell>
    <Cell><Data ss:Type="String">Hungary_EN</Data></Cell>
    <Cell><Data ss:Type="String">Mathienson et al. 2015</Data></Cell>
   </Row>
   <Row ss:AutoFitHeight="0">
    <Cell><Data ss:Type="String">I1496</Data></Cell>
    <Cell><Data ss:Type="String">Hungary_EN</Data></Cell>
    <Cell><Data ss:Type="String">Mathienson et al. 2015</Data></Cell>
   </Row>
   <Row ss:AutoFitHeight="0">
    <Cell><Data ss:Type="String">I1499</Data></Cell>
    <Cell><Data ss:Type="String">Hungary_EN</Data></Cell>
    <Cell><Data ss:Type="String">Mathienson et al. 2015</Data></Cell>
   </Row>
   <Row ss:AutoFitHeight="0">
    <Cell><Data ss:Type="String">I1498</Data></Cell>
    <Cell><Data ss:Type="String">Hungary_EN</Data></Cell>
    <Cell><Data ss:Type="String">Mathienson et al. 2015</Data></Cell>
   </Row>
   <Row ss:AutoFitHeight="0">
    <Cell><Data ss:Type="String">I1500</Data></Cell>
    <Cell><Data ss:Type="String">Hungary_EN</Data></Cell>
    <Cell><Data ss:Type="String">Mathienson et al. 2015</Data></Cell>
   </Row>
   <Row ss:AutoFitHeight="0">
    <Cell><Data ss:Type="String">I1505</Data></Cell>
    <Cell><Data ss:Type="String">Hungary_EN</Data></Cell>
    <Cell><Data ss:Type="String">Mathienson et al. 2015</Data></Cell>
   </Row>
   <Row ss:AutoFitHeight="0">
    <Cell ss:StyleID="s76"><Data ss:Type="String">I0176</Data></Cell>
    <Cell ss:StyleID="s76"><Data ss:Type="String">Hungary_EN</Data></Cell>
    <Cell ss:StyleID="s77"><Data ss:Type="String">Mathienson et al. 2015</Data></Cell>
   </Row>
   <Row ss:AutoFitHeight="0">
    <Cell ss:StyleID="s80"><Data ss:Type="String">I1497</Data></Cell>
    <Cell ss:StyleID="s80"><Data ss:Type="String">Hungary_CA</Data></Cell>
    <Cell ss:StyleID="s81"><Data ss:Type="String">Mathienson et al. 2015</Data></Cell>
   </Row>
   <Row ss:AutoFitHeight="0">
    <Cell><Data ss:Type="String">I1502</Data></Cell>
    <Cell><Data ss:Type="String">Hungary_BA</Data></Cell>
    <Cell><Data ss:Type="String">Mathienson et al. 2015</Data></Cell>
   </Row>
   <Row ss:AutoFitHeight="0">
    <Cell><Data ss:Type="String">I1504</Data></Cell>
    <Cell><Data ss:Type="String">Hungary_BA</Data></Cell>
    <Cell><Data ss:Type="String">Mathienson et al. 2015</Data></Cell>
   </Row>
   <Row ss:AutoFitHeight="0">
    <Cell><Data ss:Type="String">RISE247</Data></Cell>
    <Cell><Data ss:Type="String">Hungary_BA</Data></Cell>
    <Cell><Data ss:Type="String">Mathienson et al. 2015</Data></Cell>
   </Row>
   <Row ss:AutoFitHeight="0">
    <Cell><Data ss:Type="String">RISE254</Data></Cell>
    <Cell><Data ss:Type="String">Hungary_BA</Data></Cell>
    <Cell><Data ss:Type="String">Mathienson et al. 2015</Data></Cell>
   </Row>
   <Row ss:AutoFitHeight="0">
    <Cell><Data ss:Type="String">RISE349</Data></Cell>
    <Cell><Data ss:Type="String">Hungary_BA</Data></Cell>
    <Cell><Data ss:Type="String">Mathienson et al. 2015</Data></Cell>
   </Row>
   <Row ss:AutoFitHeight="0">
    <Cell><Data ss:Type="String">RISE371</Data></Cell>
    <Cell><Data ss:Type="String">Hungary_BA</Data></Cell>
    <Cell><Data ss:Type="String">Mathienson et al. 2015</Data></Cell>
   </Row>
   <Row ss:AutoFitHeight="0">
    <Cell><Data ss:Type="String">RISE373</Data></Cell>
    <Cell><Data ss:Type="String">Hungary_BA</Data></Cell>
    <Cell><Data ss:Type="String">Mathienson et al. 2015</Data></Cell>
   </Row>
   <Row ss:AutoFitHeight="0">
    <Cell><Data ss:Type="String">RISE374</Data></Cell>
    <Cell><Data ss:Type="String">Hungary_BA</Data></Cell>
    <Cell><Data ss:Type="String">Mathienson et al. 2015</Data></Cell>
   </Row>
   <Row ss:AutoFitHeight="0">
    <Cell><Data ss:Type="String">RISE479</Data></Cell>
    <Cell><Data ss:Type="String">Hungary_BA</Data></Cell>
    <Cell><Data ss:Type="String">Mathienson et al. 2015</Data></Cell>
   </Row>
   <Row ss:AutoFitHeight="0">
    <Cell><Data ss:Type="String">RISE480</Data></Cell>
    <Cell><Data ss:Type="String">Hungary_BA</Data></Cell>
    <Cell><Data ss:Type="String">Mathienson et al. 2015</Data></Cell>
   </Row>
   <Row ss:AutoFitHeight="0">
    <Cell><Data ss:Type="String">RISE483</Data></Cell>
    <Cell><Data ss:Type="String">Hungary_BA</Data></Cell>
    <Cell><Data ss:Type="String">Mathienson et al. 2015</Data></Cell>
   </Row>
   <Row ss:AutoFitHeight="0">
    <Cell ss:StyleID="s76"><Data ss:Type="String">RISE484</Data></Cell>
    <Cell ss:StyleID="s76"><Data ss:Type="String">Hungary_BA</Data></Cell>
    <Cell ss:StyleID="s77"><Data ss:Type="String">Mathienson et al. 2015</Data></Cell>
   </Row>
   <Row ss:AutoFitHeight="0">
    <Cell ss:StyleID="s80"><Data ss:Type="String">I0676</Data></Cell>
    <Cell ss:StyleID="s80"><Data ss:Type="String">Macedonia_Neolithic</Data></Cell>
    <Cell ss:StyleID="s81"><Data ss:Type="String">Mathienson et al. 2018</Data></Cell>
   </Row>
   <Row ss:AutoFitHeight="0">
    <Cell><Data ss:Type="String">I0633</Data></Cell>
    <Cell><Data ss:Type="String">Balkans_Neolithic</Data></Cell>
    <Cell><Data ss:Type="String">Mathienson et al. 2018</Data></Cell>
   </Row>
   <Row ss:AutoFitHeight="0">
    <Cell><Data ss:Type="String">I0634</Data></Cell>
    <Cell><Data ss:Type="String">Balkans_Neolithic</Data></Cell>
    <Cell><Data ss:Type="String">Mathienson et al. 2018</Data></Cell>
   </Row>
   <Row ss:AutoFitHeight="0">
    <Cell><Data ss:Type="String">I1131</Data></Cell>
    <Cell><Data ss:Type="String">Balkans_Neolithic</Data></Cell>
    <Cell><Data ss:Type="String">Mathienson et al. 2018</Data></Cell>
   </Row>
   <Row ss:AutoFitHeight="0">
    <Cell><Data ss:Type="String">I3433</Data></Cell>
    <Cell><Data ss:Type="String">Balkans_Neolithic</Data></Cell>
    <Cell><Data ss:Type="String">Mathienson et al. 2018</Data></Cell>
   </Row>
   <Row ss:AutoFitHeight="0">
    <Cell><Data ss:Type="String">I3947</Data></Cell>
    <Cell><Data ss:Type="String">Balkans_Neolithic</Data></Cell>
    <Cell><Data ss:Type="String">Mathienson et al. 2018</Data></Cell>
   </Row>
   <Row ss:AutoFitHeight="0">
    <Cell><Data ss:Type="String">I3948</Data></Cell>
    <Cell><Data ss:Type="String">Balkans_Neolithic</Data></Cell>
    <Cell><Data ss:Type="String">Mathienson et al. 2018</Data></Cell>
   </Row>
   <Row ss:AutoFitHeight="0">
    <Cell><Data ss:Type="String">I5071</Data></Cell>
    <Cell><Data ss:Type="String">Balkans_Neolithic</Data></Cell>
    <Cell><Data ss:Type="String">Mathienson et al. 2018</Data></Cell>
   </Row>
   <Row ss:AutoFitHeight="0">
    <Cell><Data ss:Type="String">I5072</Data></Cell>
    <Cell><Data ss:Type="String">Balkans_Neolithic</Data></Cell>
    <Cell><Data ss:Type="String">Mathienson et al. 2018</Data></Cell>
   </Row>
   <Row ss:AutoFitHeight="0">
    <Cell><Data ss:Type="String">I4918</Data></Cell>
    <Cell><Data ss:Type="String">Balkans_Neolithic</Data></Cell>
    <Cell><Data ss:Type="String">Mathienson et al. 2018</Data></Cell>
   </Row>
   <Row ss:AutoFitHeight="0">
    <Cell><Data ss:Type="String">I3498</Data></Cell>
    <Cell><Data ss:Type="String">Balkans_Neolithic</Data></Cell>
    <Cell><Data ss:Type="String">Mathienson et al. 2018</Data></Cell>
   </Row>
   <Row ss:AutoFitHeight="0">
    <Cell><Data ss:Type="String">I2532</Data></Cell>
    <Cell><Data ss:Type="String">Balkans_Neolithic</Data></Cell>
    <Cell><Data ss:Type="String">Mathienson et al. 2018</Data></Cell>
   </Row>
   <Row ss:AutoFitHeight="0">
    <Cell><Data ss:Type="String">I2533</Data></Cell>
    <Cell><Data ss:Type="String">Balkans_Neolithic</Data></Cell>
    <Cell><Data ss:Type="String">Mathienson et al. 2018</Data></Cell>
   </Row>
   <Row ss:AutoFitHeight="0">
    <Cell><Data ss:Type="String">I5077</Data></Cell>
    <Cell><Data ss:Type="String">Balkans_Neolithic</Data></Cell>
    <Cell><Data ss:Type="String">Mathienson et al. 2018</Data></Cell>
   </Row>
   <Row ss:AutoFitHeight="0">
    <Cell><Data ss:Type="String">I5078</Data></Cell>
    <Cell><Data ss:Type="String">Balkans_Neolithic</Data></Cell>
    <Cell><Data ss:Type="String">Mathienson et al. 2018</Data></Cell>
   </Row>
   <Row ss:AutoFitHeight="0">
    <Cell><Data ss:Type="String">I4167</Data></Cell>
    <Cell><Data ss:Type="String">Balkans_Neolithic</Data></Cell>
    <Cell><Data ss:Type="String">Mathienson et al. 2018</Data></Cell>
   </Row>
   <Row ss:AutoFitHeight="0">
    <Cell><Data ss:Type="String">I4168</Data></Cell>
    <Cell><Data ss:Type="String">Balkans_Neolithic</Data></Cell>
    <Cell><Data ss:Type="String">Mathienson et al. 2018</Data></Cell>
   </Row>
   <Row ss:AutoFitHeight="0">
    <Cell><Data ss:Type="String">I0679</Data></Cell>
    <Cell><Data ss:Type="String">Balkans_Neolithic</Data></Cell>
    <Cell><Data ss:Type="String">Mathienson et al. 2018</Data></Cell>
   </Row>
   <Row ss:AutoFitHeight="0">
    <Cell><Data ss:Type="String">I0706</Data></Cell>
    <Cell><Data ss:Type="String">Balkans_Neolithic</Data></Cell>
    <Cell><Data ss:Type="String">Mathienson et al. 2018</Data></Cell>
   </Row>
   <Row ss:AutoFitHeight="0">
    <Cell><Data ss:Type="String">I0704</Data></Cell>
    <Cell><Data ss:Type="String">Balkans_Neolithic</Data></Cell>
    <Cell><Data ss:Type="String">Mathienson et al. 2018</Data></Cell>
   </Row>
   <Row ss:AutoFitHeight="0">
    <Cell><Data ss:Type="String">I2521</Data></Cell>
    <Cell><Data ss:Type="String">Balkans_Neolithic</Data></Cell>
    <Cell><Data ss:Type="String">Mathienson et al. 2018</Data></Cell>
   </Row>
   <Row ss:AutoFitHeight="0">
    <Cell><Data ss:Type="String">I0698</Data></Cell>
    <Cell><Data ss:Type="String">Balkans_Neolithic</Data></Cell>
    <Cell><Data ss:Type="String">Mathienson et al. 2018</Data></Cell>
   </Row>
   <Row ss:AutoFitHeight="0">
    <Cell><Data ss:Type="String">I2529</Data></Cell>
    <Cell><Data ss:Type="String">Balkans_Neolithic</Data></Cell>
    <Cell><Data ss:Type="String">Mathienson et al. 2018</Data></Cell>
   </Row>
   <Row ss:AutoFitHeight="0">
    <Cell><Data ss:Type="String">I1298</Data></Cell>
    <Cell><Data ss:Type="String">Balkans_Neolithic</Data></Cell>
    <Cell><Data ss:Type="String">Mathienson et al. 2018</Data></Cell>
   </Row>
   <Row ss:AutoFitHeight="0">
    <Cell ss:StyleID="s76"><Data ss:Type="String">I2526</Data></Cell>
    <Cell ss:StyleID="s76"><Data ss:Type="String">Balkans_Neolithic</Data></Cell>
    <Cell ss:StyleID="s77"><Data ss:Type="String">Mathienson et al. 2018</Data></Cell>
   </Row>
   <Row ss:AutoFitHeight="0">
    <Cell><Data ss:Type="String">I1108</Data></Cell>
    <Cell><Data ss:Type="String">Burgaria_Malak_Preslavets</Data></Cell>
    <Cell><Data ss:Type="String">Mathienson et al. 2018</Data></Cell>
   </Row>
   <Row ss:AutoFitHeight="0">
    <Cell><Data ss:Type="String">I1109</Data></Cell>
    <Cell><Data ss:Type="String">Burgaria_Malak_Preslavets</Data></Cell>
    <Cell><Data ss:Type="String">Mathienson et al. 2018</Data></Cell>
   </Row>
   <Row ss:AutoFitHeight="0">
    <Cell><Data ss:Type="String">I1113</Data></Cell>
    <Cell><Data ss:Type="String">Burgaria_Malak_Preslavets</Data></Cell>
    <Cell><Data ss:Type="String">Mathienson et al. 2018</Data></Cell>
   </Row>
   <Row ss:AutoFitHeight="0">
    <Cell><Data ss:Type="String">I1295</Data></Cell>
    <Cell><Data ss:Type="String">Burgaria_Malak_Preslavets</Data></Cell>
    <Cell><Data ss:Type="String">Mathienson et al. 2018</Data></Cell>
   </Row>
   <Row ss:AutoFitHeight="0">
    <Cell><Data ss:Type="String">I1296</Data></Cell>
    <Cell><Data ss:Type="String">Burgaria_Malak_Preslavets</Data></Cell>
    <Cell><Data ss:Type="String">Mathienson et al. 2018</Data></Cell>
   </Row>
   <Row ss:AutoFitHeight="0">
    <Cell><Data ss:Type="String">I1297</Data></Cell>
    <Cell><Data ss:Type="String">Burgaria_Malak_Preslavets</Data></Cell>
    <Cell><Data ss:Type="String">Mathienson et al. 2018</Data></Cell>
   </Row>
   <Row ss:AutoFitHeight="0">
    <Cell><Data ss:Type="String">I2215</Data></Cell>
    <Cell><Data ss:Type="String">Burgaria_Malak_Preslavets</Data></Cell>
    <Cell><Data ss:Type="String">Mathienson et al. 2018</Data></Cell>
   </Row>
   <Row ss:AutoFitHeight="0">
    <Cell><Data ss:Type="String">I2216</Data></Cell>
    <Cell><Data ss:Type="String">Burgaria_Malak_Preslavets</Data></Cell>
    <Cell><Data ss:Type="String">Mathienson et al. 2018</Data></Cell>
   </Row>
   <Row ss:AutoFitHeight="0">
    <Cell ss:StyleID="s76"><Data ss:Type="String">I3879</Data></Cell>
    <Cell ss:StyleID="s76"><Data ss:Type="String">Burgaria_Malak_Preslavets</Data></Cell>
    <Cell ss:StyleID="s77"><Data ss:Type="String">Mathienson et al. 2018</Data></Cell>
   </Row>
   <Row ss:AutoFitHeight="0">
    <Cell><Data ss:Type="String">I5079</Data></Cell>
    <Cell><Data ss:Type="String">Balkans_Chalcolithic</Data></Cell>
    <Cell><Data ss:Type="String">Mathienson et al. 2018</Data></Cell>
   </Row>
   <Row ss:AutoFitHeight="0">
    <Cell><Data ss:Type="String">I3499</Data></Cell>
    <Cell><Data ss:Type="String">Balkans_Chalcolithic</Data></Cell>
    <Cell><Data ss:Type="String">Mathienson et al. 2018</Data></Cell>
   </Row>
   <Row ss:AutoFitHeight="0">
    <Cell><Data ss:Type="String">I2792</Data></Cell>
    <Cell><Data ss:Type="String">Balkans_Chalcolithic</Data></Cell>
    <Cell><Data ss:Type="String">Mathienson et al. 2018</Data></Cell>
   </Row>
   <Row ss:AutoFitHeight="0">
    <Cell><Data ss:Type="String">I4175</Data></Cell>
    <Cell><Data ss:Type="String">Balkans_Chalcolithic</Data></Cell>
    <Cell><Data ss:Type="String">Mathienson et al. 2018</Data></Cell>
   </Row>
   <Row ss:AutoFitHeight="0">
    <Cell><Data ss:Type="String">I4088</Data></Cell>
    <Cell><Data ss:Type="String">Balkans_Chalcolithic</Data></Cell>
    <Cell><Data ss:Type="String">Mathienson et al. 2018</Data></Cell>
   </Row>
   <Row ss:AutoFitHeight="0">
    <Cell><Data ss:Type="String">I4089</Data></Cell>
    <Cell><Data ss:Type="String">Balkans_Chalcolithic</Data></Cell>
    <Cell><Data ss:Type="String">Mathienson et al. 2018</Data></Cell>
   </Row>
   <Row ss:AutoFitHeight="0">
    <Cell><Data ss:Type="String">I0781</Data></Cell>
    <Cell><Data ss:Type="String">Balkans_Chalcolithic</Data></Cell>
    <Cell><Data ss:Type="String">Mathienson et al. 2018</Data></Cell>
   </Row>
   <Row ss:AutoFitHeight="0">
    <Cell><Data ss:Type="String">I0785</Data></Cell>
    <Cell><Data ss:Type="String">Balkans_Chalcolithic</Data></Cell>
    <Cell><Data ss:Type="String">Mathienson et al. 2018</Data></Cell>
   </Row>
   <Row ss:AutoFitHeight="0">
    <Cell><Data ss:Type="String">I2519</Data></Cell>
    <Cell><Data ss:Type="String">Balkans_Chalcolithic</Data></Cell>
    <Cell><Data ss:Type="String">Mathienson et al. 2018</Data></Cell>
   </Row>
   <Row ss:AutoFitHeight="0">
    <Cell><Data ss:Type="String">I2431</Data></Cell>
    <Cell><Data ss:Type="String">Balkans_Chalcolithic</Data></Cell>
    <Cell><Data ss:Type="String">Mathienson et al. 2018</Data></Cell>
   </Row>
   <Row ss:AutoFitHeight="0">
    <Cell><Data ss:Type="String">I2423</Data></Cell>
    <Cell><Data ss:Type="String">Balkans_Chalcolithic</Data></Cell>
    <Cell><Data ss:Type="String">Mathienson et al. 2018</Data></Cell>
   </Row>
   <Row ss:AutoFitHeight="0">
    <Cell><Data ss:Type="String">I2424</Data></Cell>
    <Cell><Data ss:Type="String">Balkans_Chalcolithic</Data></Cell>
    <Cell><Data ss:Type="String">Mathienson et al. 2018</Data></Cell>
   </Row>
   <Row ss:AutoFitHeight="0">
    <Cell><Data ss:Type="String">I2430</Data></Cell>
    <Cell><Data ss:Type="String">Balkans_Chalcolithic</Data></Cell>
    <Cell><Data ss:Type="String">Mathienson et al. 2018</Data></Cell>
   </Row>
   <Row ss:AutoFitHeight="0">
    <Cell><Data ss:Type="String">I2181</Data></Cell>
    <Cell><Data ss:Type="String">Balkans_Chalcolithic</Data></Cell>
    <Cell><Data ss:Type="String">Mathienson et al. 2018</Data></Cell>
   </Row>
   <Row ss:AutoFitHeight="0">
    <Cell><Data ss:Type="String">I2425</Data></Cell>
    <Cell><Data ss:Type="String">Balkans_Chalcolithic</Data></Cell>
    <Cell><Data ss:Type="String">Mathienson et al. 2018</Data></Cell>
   </Row>
   <Row ss:AutoFitHeight="0">
    <Cell><Data ss:Type="String">I2426</Data></Cell>
    <Cell><Data ss:Type="String">Balkans_Chalcolithic</Data></Cell>
    <Cell><Data ss:Type="String">Mathienson et al. 2018</Data></Cell>
   </Row>
   <Row ss:AutoFitHeight="0">
    <Cell ss:StyleID="s76"><Data ss:Type="String">I2427</Data></Cell>
    <Cell ss:StyleID="s76"><Data ss:Type="String">Balkans_Chalcolithic</Data></Cell>
    <Cell ss:StyleID="s77"><Data ss:Type="String">Mathienson et al. 2018</Data></Cell>
   </Row>
   <Row ss:AutoFitHeight="0">
    <Cell><Data ss:Type="String">ANI152</Data></Cell>
    <Cell><Data ss:Type="String">Bulgaria_Varna_Eneolithic</Data></Cell>
    <Cell><Data ss:Type="String">Mathienson et al. 2018</Data></Cell>
   </Row>
   <Row ss:AutoFitHeight="0">
    <Cell><Data ss:Type="String">ANI153</Data></Cell>
    <Cell><Data ss:Type="String">Bulgaria_Varna_Eneolithic</Data></Cell>
    <Cell><Data ss:Type="String">Mathienson et al. 2018</Data></Cell>
   </Row>
   <Row ss:AutoFitHeight="0">
    <Cell><Data ss:Type="String">ANI159</Data></Cell>
    <Cell><Data ss:Type="String">Bulgaria_Varna_Eneolithic</Data></Cell>
    <Cell><Data ss:Type="String">Mathienson et al. 2018</Data></Cell>
   </Row>
   <Row ss:AutoFitHeight="0">
    <Cell><Data ss:Type="String">ANI160</Data></Cell>
    <Cell><Data ss:Type="String">Bulgaria_Varna_Eneolithic</Data></Cell>
    <Cell><Data ss:Type="String">Mathienson et al. 2018</Data></Cell>
   </Row>
   <Row ss:AutoFitHeight="0">
    <Cell ss:StyleID="s76"><Data ss:Type="String">ANI163</Data></Cell>
    <Cell ss:StyleID="s76"><Data ss:Type="String">Bulgaria_Varna_Eneolithic</Data></Cell>
    <Cell ss:StyleID="s77"><Data ss:Type="String">Mathienson et al. 2018</Data></Cell>
   </Row>
   <Row ss:AutoFitHeight="0">
    <Cell><Data ss:Type="String">I4331</Data></Cell>
    <Cell><Data ss:Type="String">Balkans_BA</Data></Cell>
    <Cell><Data ss:Type="String">Mathienson et al. 2018</Data></Cell>
   </Row>
   <Row ss:AutoFitHeight="0">
    <Cell><Data ss:Type="String">I4332</Data></Cell>
    <Cell><Data ss:Type="String">Balkans_BA</Data></Cell>
    <Cell><Data ss:Type="String">Mathienson et al. 2018</Data></Cell>
   </Row>
   <Row ss:AutoFitHeight="0">
    <Cell><Data ss:Type="String">I3313</Data></Cell>
    <Cell><Data ss:Type="String">Balkans_BA</Data></Cell>
    <Cell><Data ss:Type="String">Mathienson et al. 2018</Data></Cell>
   </Row>
   <Row ss:AutoFitHeight="0">
    <Cell><Data ss:Type="String">I2175</Data></Cell>
    <Cell><Data ss:Type="String">Balkans_BA</Data></Cell>
    <Cell><Data ss:Type="String">Mathienson et al. 2018</Data></Cell>
   </Row>
   <Row ss:AutoFitHeight="0">
    <Cell><Data ss:Type="String">I2176</Data></Cell>
    <Cell><Data ss:Type="String">Balkans_BA</Data></Cell>
    <Cell><Data ss:Type="String">Mathienson et al. 2018</Data></Cell>
   </Row>
   <Row ss:AutoFitHeight="0">
    <Cell><Data ss:Type="String">I2165</Data></Cell>
    <Cell><Data ss:Type="String">Balkans_BA</Data></Cell>
    <Cell><Data ss:Type="String">Mathienson et al. 2018</Data></Cell>
   </Row>
   <Row ss:AutoFitHeight="0">
    <Cell><Data ss:Type="String">I2163</Data></Cell>
    <Cell><Data ss:Type="String">Balkans_BA</Data></Cell>
    <Cell><Data ss:Type="String">Mathienson et al. 2018</Data></Cell>
   </Row>
   <Row ss:AutoFitHeight="0">
    <Cell><Data ss:Type="String">I2509</Data></Cell>
    <Cell><Data ss:Type="String">Balkans_BA</Data></Cell>
    <Cell><Data ss:Type="String">Mathienson et al. 2018</Data></Cell>
   </Row>
   <Row ss:AutoFitHeight="0">
    <Cell><Data ss:Type="String">I2510</Data></Cell>
    <Cell><Data ss:Type="String">Balkans_BA</Data></Cell>
    <Cell><Data ss:Type="String">Mathienson et al. 2018</Data></Cell>
   </Row>
   <Row ss:AutoFitHeight="0">
    <Cell ss:StyleID="s76"><Data ss:Type="String">I2520</Data></Cell>
    <Cell ss:StyleID="s76"><Data ss:Type="String">Balkans_BA</Data></Cell>
    <Cell ss:StyleID="s77"><Data ss:Type="String">Mathienson et al. 2018</Data></Cell>
   </Row>
   <Row ss:AutoFitHeight="0">
    <Cell ss:StyleID="s80"><Data ss:Type="String">I5769</Data></Cell>
    <Cell ss:StyleID="s80"><Data ss:Type="String">Bulgaria_IA</Data></Cell>
    <Cell ss:StyleID="s81"><Data ss:Type="String">Mathienson et al. 2018</Data></Cell>
   </Row>
   <Row ss:AutoFitHeight="0">
    <Cell><Data ss:Type="String">I3708</Data></Cell>
    <Cell><Data ss:Type="String">Peloponnese_N</Data></Cell>
    <Cell><Data ss:Type="String">Mathienson et al. 2018</Data></Cell>
   </Row>
   <Row ss:AutoFitHeight="0">
    <Cell><Data ss:Type="String">I3709</Data></Cell>
    <Cell><Data ss:Type="String">Peloponnese_N</Data></Cell>
    <Cell><Data ss:Type="String">Mathienson et al. 2018</Data></Cell>
   </Row>
   <Row ss:AutoFitHeight="0">
    <Cell><Data ss:Type="String">I3920</Data></Cell>
    <Cell><Data ss:Type="String">Peloponnese_N</Data></Cell>
    <Cell><Data ss:Type="String">Mathienson et al. 2018</Data></Cell>
   </Row>
   <Row ss:AutoFitHeight="0">
    <Cell><Data ss:Type="String">I5427</Data></Cell>
    <Cell><Data ss:Type="String">Peloponnese_N</Data></Cell>
    <Cell><Data ss:Type="String">Mathienson et al. 2018</Data></Cell>
   </Row>
   <Row ss:AutoFitHeight="0">
    <Cell ss:StyleID="s76"><Data ss:Type="String">I2318</Data></Cell>
    <Cell ss:StyleID="s76"><Data ss:Type="String">Peloponnese_N</Data></Cell>
    <Cell ss:StyleID="s77"><Data ss:Type="String">Mathienson et al. 2018</Data></Cell>
   </Row>
   <Row ss:AutoFitHeight="0">
    <Cell><Data ss:Type="String">I0707</Data></Cell>
    <Cell><Data ss:Type="String">Anatolia_Neolithic</Data></Cell>
    <Cell><Data ss:Type="String">Mathienson et al. 2015</Data></Cell>
   </Row>
   <Row ss:AutoFitHeight="0">
    <Cell><Data ss:Type="String">I0708</Data></Cell>
    <Cell><Data ss:Type="String">Anatolia_Neolithic</Data></Cell>
    <Cell><Data ss:Type="String">Mathienson et al. 2015</Data></Cell>
   </Row>
   <Row ss:AutoFitHeight="0">
    <Cell><Data ss:Type="String">I0709</Data></Cell>
    <Cell><Data ss:Type="String">Anatolia_Neolithic</Data></Cell>
    <Cell><Data ss:Type="String">Mathienson et al. 2015</Data></Cell>
   </Row>
   <Row ss:AutoFitHeight="0">
    <Cell><Data ss:Type="String">I0723</Data></Cell>
    <Cell><Data ss:Type="String">Anatolia_Neolithic</Data></Cell>
    <Cell><Data ss:Type="String">Mathienson et al. 2015</Data></Cell>
   </Row>
   <Row ss:AutoFitHeight="0">
    <Cell><Data ss:Type="String">I0724</Data></Cell>
    <Cell><Data ss:Type="String">Anatolia_Neolithic</Data></Cell>
    <Cell><Data ss:Type="String">Mathienson et al. 2015</Data></Cell>
   </Row>
   <Row ss:AutoFitHeight="0">
    <Cell><Data ss:Type="String">I0726</Data></Cell>
    <Cell><Data ss:Type="String">Anatolia_Neolithic</Data></Cell>
    <Cell><Data ss:Type="String">Mathienson et al. 2015</Data></Cell>
   </Row>
   <Row ss:AutoFitHeight="0">
    <Cell><Data ss:Type="String">I0727</Data></Cell>
    <Cell><Data ss:Type="String">Anatolia_Neolithic</Data></Cell>
    <Cell><Data ss:Type="String">Mathienson et al. 2015</Data></Cell>
   </Row>
   <Row ss:AutoFitHeight="0">
    <Cell><Data ss:Type="String">I0736</Data></Cell>
    <Cell><Data ss:Type="String">Anatolia_Neolithic</Data></Cell>
    <Cell><Data ss:Type="String">Mathienson et al. 2015</Data></Cell>
   </Row>
   <Row ss:AutoFitHeight="0">
    <Cell><Data ss:Type="String">I0744</Data></Cell>
    <Cell><Data ss:Type="String">Anatolia_Neolithic</Data></Cell>
    <Cell><Data ss:Type="String">Mathienson et al. 2015</Data></Cell>
   </Row>
   <Row ss:AutoFitHeight="0">
    <Cell><Data ss:Type="String">I0745</Data></Cell>
    <Cell><Data ss:Type="String">Anatolia_Neolithic</Data></Cell>
    <Cell><Data ss:Type="String">Mathienson et al. 2015</Data></Cell>
   </Row>
   <Row ss:AutoFitHeight="0">
    <Cell><Data ss:Type="String">I0746</Data></Cell>
    <Cell><Data ss:Type="String">Anatolia_Neolithic</Data></Cell>
    <Cell><Data ss:Type="String">Mathienson et al. 2015</Data></Cell>
   </Row>
   <Row ss:AutoFitHeight="0">
    <Cell><Data ss:Type="String">I1096</Data></Cell>
    <Cell><Data ss:Type="String">Anatolia_Neolithic</Data></Cell>
    <Cell><Data ss:Type="String">Mathienson et al. 2015</Data></Cell>
   </Row>
   <Row ss:AutoFitHeight="0">
    <Cell><Data ss:Type="String">I1097</Data></Cell>
    <Cell><Data ss:Type="String">Anatolia_Neolithic</Data></Cell>
    <Cell><Data ss:Type="String">Mathienson et al. 2015</Data></Cell>
   </Row>
   <Row ss:AutoFitHeight="0">
    <Cell><Data ss:Type="String">I1098</Data></Cell>
    <Cell><Data ss:Type="String">Anatolia_Neolithic</Data></Cell>
    <Cell><Data ss:Type="String">Mathienson et al. 2015</Data></Cell>
   </Row>
   <Row ss:AutoFitHeight="0">
    <Cell><Data ss:Type="String">I1099</Data></Cell>
    <Cell><Data ss:Type="String">Anatolia_Neolithic</Data></Cell>
    <Cell><Data ss:Type="String">Mathienson et al. 2015</Data></Cell>
   </Row>
   <Row ss:AutoFitHeight="0">
    <Cell><Data ss:Type="String">I1100</Data></Cell>
    <Cell><Data ss:Type="String">Anatolia_Neolithic</Data></Cell>
    <Cell><Data ss:Type="String">Mathienson et al. 2015</Data></Cell>
   </Row>
   <Row ss:AutoFitHeight="0">
    <Cell><Data ss:Type="String">I1101</Data></Cell>
    <Cell><Data ss:Type="String">Anatolia_Neolithic</Data></Cell>
    <Cell><Data ss:Type="String">Mathienson et al. 2015</Data></Cell>
   </Row>
   <Row ss:AutoFitHeight="0">
    <Cell><Data ss:Type="String">I1102</Data></Cell>
    <Cell><Data ss:Type="String">Anatolia_Neolithic</Data></Cell>
    <Cell><Data ss:Type="String">Mathienson et al. 2015</Data></Cell>
   </Row>
   <Row ss:AutoFitHeight="0">
    <Cell><Data ss:Type="String">I1103</Data></Cell>
    <Cell><Data ss:Type="String">Anatolia_Neolithic</Data></Cell>
    <Cell><Data ss:Type="String">Mathienson et al. 2015</Data></Cell>
   </Row>
   <Row ss:AutoFitHeight="0">
    <Cell><Data ss:Type="String">I1579</Data></Cell>
    <Cell><Data ss:Type="String">Anatolia_Neolithic</Data></Cell>
    <Cell><Data ss:Type="String">Mathienson et al. 2015</Data></Cell>
   </Row>
   <Row ss:AutoFitHeight="0">
    <Cell><Data ss:Type="String">I1580</Data></Cell>
    <Cell><Data ss:Type="String">Anatolia_Neolithic</Data></Cell>
    <Cell><Data ss:Type="String">Mathienson et al. 2015</Data></Cell>
   </Row>
   <Row ss:AutoFitHeight="0">
    <Cell><Data ss:Type="String">I1581</Data></Cell>
    <Cell><Data ss:Type="String">Anatolia_Neolithic</Data></Cell>
    <Cell><Data ss:Type="String">Mathienson et al. 2015</Data></Cell>
   </Row>
   <Row ss:AutoFitHeight="0">
    <Cell><Data ss:Type="String">I1583</Data></Cell>
    <Cell><Data ss:Type="String">Anatolia_Neolithic</Data></Cell>
    <Cell><Data ss:Type="String">Mathienson et al. 2015</Data></Cell>
   </Row>
   <Row ss:AutoFitHeight="0">
    <Cell ss:StyleID="s82"><Data ss:Type="String">I1585</Data></Cell>
    <Cell ss:StyleID="s82"><Data ss:Type="String">Anatolia_Neolithic</Data></Cell>
    <Cell ss:StyleID="s83"><Data ss:Type="String">Mathienson et al. 2015</Data></Cell>
   </Row>
  </Table>
  <WorksheetOptions xmlns="urn:schemas-microsoft-com:office:excel">
   <PageSetup>
    <Header x:Margin="0.3"/>
    <Footer x:Margin="0.3"/>
    <PageMargins x:Bottom="0.75" x:Left="0.7" x:Right="0.7" x:Top="0.75"/>
   </PageSetup>
   <Unsynced/>
   <Print>
    <ValidPrinterInfo/>
    <PaperSizeIndex>9</PaperSizeIndex>
    <HorizontalResolution>600</HorizontalResolution>
    <VerticalResolution>0</VerticalResolution>
   </Print>
   <Selected/>
   <FreezePanes/>
   <FrozenNoSplit/>
   <SplitHorizontal>3</SplitHorizontal>
   <TopRowBottomPane>3</TopRowBottomPane>
   <ActivePane>2</ActivePane>
   <Panes>
    <Pane>
     <Number>3</Number>
    </Pane>
    <Pane>
     <Number>2</Number>
     <ActiveRow>13</ActiveRow>
     <ActiveCol>5</ActiveCol>
    </Pane>
   </Panes>
   <ProtectObjects>False</ProtectObjects>
   <ProtectScenarios>False</ProtectScenarios>
  </WorksheetOptions>
 </Worksheet>
</Workbook>
